# Supplementary material for: Methylomic profiling in trisomy 21 identifies cognition- and Alzheimer’s disease-related dysregulation
Source: Clin Epigenetics. 2019 Dec 16;11:195. doi: 10.1186/s13148-019-0787-x (PMC6916110; doi:10.1186/s13148-019-0787-x)
Supplement: Supplementary file 2 — Additional file 2: Table S1. CpGs DS vs Ctrl. Table S2. DMR DS vs Ctrl. Table S3. This table is adapted from a gene list presented in Fig. 3c by Do et al. (2017). Table S4. DMR IQ- vs IQ+. [file 13148_2019_787_MOESM2_ESM.xlsx]

## Sheet: Supp. Table 1 CpGs DS vs Ctrl
CpG ID	Methylation Difference	Average Methylation	CpG p-value	CpG adjusted p-value	chr	pos	strand	Name	Islands_Name	Relation_to_Island	UCSC_RefGene_Name	UCSC_RefGene_Group	Regulatory_Feature_Name	Regulatory_Feature_Group
cg08118908	-0.143642	0.784834	2.67261e-19	2.18119e-13	chr16	15787920	+	cg08118908		OpenSea	NDE1;NDE1	Body;Body
cg02156899	0.288476	0.618543	1.22309e-18	4.99097e-13	chr16	2029256	+	cg02156899	chr16:2028987-2030710	Island	NOXO1;NOXO1;NOXO1	Body;Body;Body	16:2028878-2029824	Unclassified_Cell_type_specific
cg24313472	0.300639	0.661738	2.78876e-18	7.58659e-13	chr10	62738287	+	cg24313472		OpenSea	RHOBTB1;RHOBTB1	Body;Body
cg02745221	-0.32671	0.546176	5.38564e-18	1.09884e-12	chr14	99858359	-	cg02745221		OpenSea
cg03008525	0.236771	0.155012	1.19029e-17	1.94285e-12	chr19	5829415	-	cg03008525	chr19:5829048-5829474	Island
cg07741821	-0.282295	0.556294	2.40358e-17	3.26937e-12	chr7	26577897	+	cg07741821		OpenSea	KIAA0087	Body
cg07416187	-0.186935	0.621103	4.36508e-17	5.08922e-12	chr2	193373742	-	cg07416187		OpenSea
cg06361984	-0.333379	0.741123	5.93046e-17	5.73479e-12	chr16	15787940	-	cg06361984		OpenSea	NDE1;NDE1	Body;Body
cg05725197	-0.229603	0.698067	6.32416e-17	5.73479e-12	chr2	237734577	-	cg05725197		OpenSea
cg12329423	0.232252	0.334793	9.7489e-17	7.26279e-12	chr4	7628455	-	cg12329423		OpenSea	SORCS2	Body
cg14980883	0.23713	0.320159	9.78902e-17	7.26279e-12	chr7	16835396	+	cg14980883		OpenSea	AGR2	Body
cg22539182	-0.206407	0.289842	1.08695e-16	7.3924e-12	chr10	850393	-	cg22539182	chr10:851100-851525	N_Shore			10:850372-850887	Unclassified
cg23218550	0.172395	0.250209	1.86746e-16	1.17237e-11	chr1	63588103	+	cg23218550		OpenSea
cg05159099	-0.23227	0.563372	4.33614e-16	2.52774e-11	chr2	95710407	-	cg05159099		OpenSea	MAL;MAL;MAL;MAL	Body;Body;Body;Body
cg11015508	-0.300696	0.475758	6.88309e-16	3.74498e-11	chr3	159450226	-	cg11015508		OpenSea	IQCJ-SCHIP1;IQCJ-SCHIP1;SCHIP1;SCHIP1;SCHIP1	Body;Body;Body;Body;Body
cg15448721	-0.103857	0.419448	7.4128e-16	3.78111e-11	chr6	30045041	-	cg15448721	chr6:30042918-30043500	S_Shore	RNF39;RNF39	TSS1500;TSS1500
cg04283720	0.305625	0.412554	8.51965e-16	4.09006e-11	chr11	112834521	-	cg04283720	chr11:112832524-112834490	S_Shore	LOC101928847;NCAM1;NCAM1;NCAM1;NCAM1;NCAM1	TSS1500;Body;Body;Body;Body;Body
cg11824827	-0.241813	0.505644	1.41576e-15	6.2785e-11	chr16	31075547	-	cg11824827	chr16:31075084-31075756	Island	ZNF668	Body	16:31075301-31076087	Gene_Associated_Cell_type_specific
cg07277559	0.192787	0.310027	1.50749e-15	6.2785e-11	chr5	71814028	+	cg07277559		OpenSea
cg02774128	-0.312756	0.6189	1.53861e-15	6.2785e-11	chr11	128758110	-	cg02774128	chr11:128760441-128761233	N_Shelf
cg09576762	0.270809	0.573291	1.63262e-15	6.34489e-11	chr15	99548859	+	cg09576762		OpenSea	LOC145814;LOC145814;LOC145814	5'UTR;5'UTR;1stExon
cg17789859	0.341578	0.433437	1.82854e-15	6.57496e-11	chr1	169076985	-	cg17789859	chr1:169074766-169076411	S_Shore	ATP1B1	Body
cg09367467	-0.216578	0.341375	1.92414e-15	6.57496e-11	chr7	1894209	-	cg09367467	chr7:1896090-1896451	N_Shore	MAD1L1;MAD1L1;MAD1L1	Body;Body;Body
cg09248660	0.134362	0.397684	1.93351e-15	6.57496e-11	chr6	24969848	+	cg09248660		OpenSea
cg02890250	-0.23712	0.666004	2.1189e-15	6.91717e-11	chr19	16243834	+	cg02890250		OpenSea	HSH2D;RAB8A	TSS1500;3'UTR
cg02380135	-0.277371	0.23774	2.21213e-15	6.94377e-11	chr2	149866270	-	cg02380135	chr2:149866654-149866890	N_Shore	KIF5C	Body
cg24020235	0.311122	0.446817	2.48717e-15	7.51795e-11	chr8	37575051	+	cg24020235		OpenSea	LOC101929622	TSS200
cg25451345	-0.155106	0.555835	2.69673e-15	7.86025e-11	chr1	110709053	+	cg25451345		OpenSea	SLC6A17	5'UTR
cg07511671	0.403294	0.259776	3.12891e-15	8.80547e-11	chr21	36259694	+	cg07511671	chr21:36258952-36259472	S_Shore	RUNX1;RUNX1;RUNX1;RUNX1;RUNX1	1stExon;1stExon;5'UTR;5'UTR;Body
cg15701612	-0.261256	0.654017	3.37341e-15	9.1229e-11	chr11	130253770	+	cg15701612		OpenSea
cg06758350	0.365041	0.572242	3.46527e-15	9.1229e-11	chr21	36259460	+	cg06758350	chr21:36258952-36259472	Island	RUNX1;RUNX1;RUNX1;RUNX1;RUNX1	5'UTR;1stExon;5'UTR;1stExon;Body
cg08882472	0.17625	0.203683	3.94165e-15	9.82555e-11	chr6	56607099	-	cg08882472		OpenSea	DST;DST;DST;DST	Body;Body;Body;Body	6:56607012-56607137	Unclassified_Cell_type_specific
cg00994804	0.422528	0.515228	3.97296e-15	9.82555e-11	chr21	36259383	-	cg00994804	chr21:36258952-36259472	Island	RUNX1;RUNX1;RUNX1	1stExon;1stExon;Body
cg09889857	0.482167	0.414998	5.27007e-15	1.26501e-10	chr21	36259618	+	cg09889857	chr21:36258952-36259472	S_Shore	RUNX1;RUNX1;RUNX1;RUNX1;RUNX1	1stExon;1stExon;5'UTR;5'UTR;Body
cg07918777	-0.159042	0.55149	5.50697e-15	1.28411e-10	chr1	117505510	-	cg07918777		OpenSea	PTGFRN	Body
cg14886629	-0.221807	0.691691	6.34311e-15	1.40565e-10	chr3	10333655	+	cg14886629		OpenSea	GHRL;GHRL;GHRL;GHRL;GHRL;GHRL;GHRLOS;GHRL;GHRLOS;GHRLOS;GHRL;GHRL;GHRL;GHRL;GHRLOS;GHRL	Body;Body;TSS1500;Body;Body;Body;Body;Body;Body;Body;Body;Body;Body;Body;Body;TSS1500
cg20765665	0.24705	0.520286	6.37269e-15	1.40565e-10	chr13	72375892	-	cg20765665		OpenSea	DACH1;DACH1;DACH1	Body;Body;Body
cg12083928	0.478507	0.369023	8.70118e-15	1.7626e-10	chr21	36259623	+	cg12083928	chr21:36258952-36259472	S_Shore	RUNX1;RUNX1;RUNX1;RUNX1;RUNX1	1stExon;1stExon;5'UTR;5'UTR;Body
cg12477880	0.41346	0.523227	8.76523e-15	1.7626e-10	chr21	36259241	+	cg12477880	chr21:36258952-36259472	Island	RUNX1;RUNX1;RUNX1	1stExon;1stExon;Body
cg22639195	-0.155662	0.256836	8.87587e-15	1.7626e-10	chr17	19273426	-	cg22639195		OpenSea	B9D1	5'UTR	17:19273058-19273603	Unclassified_Cell_type_specific
cg27657439	-0.164513	0.453915	8.95219e-15	1.7626e-10	chr13	110777186	+	cg27657439		OpenSea
cg02286081	0.218577	0.235708	9.07079e-15	1.7626e-10	chr6	33043841	-	cg02286081		OpenSea	HLA-DPB1	1stExon	6:33043412-33043889	Unclassified
cg04891645	0.200519	0.240082	9.60804e-15	1.82358e-10	chr2	227050097	-	cg04891645		OpenSea
cg02451831	-0.22401	0.672817	1.00611e-14	1.82566e-10	chr7	26578098	-	cg02451831		OpenSea	KIAA0087	Body
cg17239375	-0.269389	0.540154	1.00664e-14	1.82566e-10	chr5	123774741	-	cg17239375		OpenSea	LINC01170	TSS1500
cg27496339	0.28606	0.269479	1.20115e-14	2.08927e-10	chr7	43803803	+	cg27496339		OpenSea	BLVRA	5'UTR	7:43803693-43804385	Unclassified_Cell_type_specific
cg18077307	-0.344022	0.495278	1.20319e-14	2.08927e-10	chr2	98377791	-	cg18077307		OpenSea	TMEM131	Body	2:98377570-98378141	Gene_Associated
cg04999945	0.0977629	0.140582	1.56819e-14	2.66634e-10	chr16	10973382	-	cg04999945	chr16:10972782-10973305	S_Shore	CIITA	Body
cg16477977	-0.173514	0.465338	1.64967e-14	2.74764e-10	chr7	31063478	-	cg16477977		OpenSea
cg26974661	0.488653	0.440766	1.70911e-14	2.75659e-10	chr21	36258596	-	cg26974661	chr21:36258952-36259472	N_Shore	RUNX1;RUNX1;RUNX1	Body;Body;Body
cg10633815	-0.311265	0.666134	1.72261e-14	2.75659e-10	chr6	93688329	+	cg10633815		OpenSea
cg09547880	0.16129	0.276537	1.81598e-14	2.85014e-10	chr2	113542393	+	cg09547880		OpenSea	IL1A;IL1A	5'UTR;1stExon
cg07350732	-0.238298	0.290577	1.8733e-14	2.88462e-10	chr17	2169571	+	cg07350732		OpenSea	SMG6;SMG6	TSS200;Body	17:2169212-2170238	Unclassified
cg25974355	-0.253619	0.469184	2.18574e-14	3.3034e-10	chr1	82265652	-	cg25974355	chr1:82265998-82269048	N_Shore	LPHN2	TSS1500
cg16859884	0.385018	0.337444	2.97023e-14	4.40743e-10	chr19	5829172	+	cg16859884	chr19:5829048-5829474	Island
cg18441860	-0.230915	0.626801	3.199e-14	4.66212e-10	chr6	68177556	-	cg18441860		OpenSea
cg25962015	-0.173693	0.555912	3.30228e-14	4.72821e-10	chr7	26579291	+	cg25962015		OpenSea	KIAA0087	TSS1500
cg02393727	0.346344	0.354312	3.60403e-14	5.07128e-10	chr16	89690088	+	cg02393727		OpenSea	DPEP1;DPEP1	5'UTR;5'UTR
cg01521436	0.184399	0.293691	3.7058e-14	5.1261e-10	chr2	113542384	+	cg01521436		OpenSea	IL1A;IL1A	5'UTR;1stExon
cg02017733	-0.144068	0.669262	4.28096e-14	5.823e-10	chr22	32018008	+	cg02017733		OpenSea	PISD;MIR7109	Body;TSS1500
cg08730778	-0.166797	0.778333	4.4359e-14	5.93484e-10	chr16	15787957	+	cg08730778		OpenSea	NDE1;NDE1	Body;Body
cg27112429	0.224394	0.457938	4.61229e-14	6.06613e-10	chr7	139002942	-	cg27112429		OpenSea
cg24756378	-0.36421	0.524462	4.68269e-14	6.06613e-10	chr14	33401638	+	cg24756378	chr14:33402094-33404079	N_Shore
cg09565206	-0.182212	0.332771	4.77765e-14	6.09245e-10	chr5	52283703	-	cg09565206	chr5:52284715-52285489	N_Shore	ITGA2;ITGA2;ITGA2;ITGA2;ITGA2;ITGA2	TSS1500;TSS1500;TSS1500;TSS1500;TSS1500;TSS1500
cg23024158	0.252053	0.41358	4.92609e-14	6.17581e-10	chr10	78011952	-	cg23024158		OpenSea	C10orf11	Body
cg03344384	-0.290029	0.378479	4.99437e-14	6.17581e-10	chr6	157931843	+	cg03344384		OpenSea	ZDHHC14;ZDHHC14	Body;Body	6:157931625-157932274	Unclassified_Cell_type_specific
cg12361304	0.184842	0.328467	5.28257e-14	6.43469e-10	chr10	3845545	-	cg12361304		OpenSea
cg05347456	0.356884	0.58187	5.41449e-14	6.49839e-10	chr16	89690262	+	cg05347456		OpenSea	DPEP1;DPEP1	5'UTR;5'UTR
cg07298547	-0.155797	0.572326	6.01369e-14	7.11295e-10	chr16	85585356	-	cg07298547	chr16:85586938-85590618	N_Shore			16:85584779-85585507	Unclassified_Cell_type_specific
cg25410900	0.192457	0.463883	6.54653e-14	7.63256e-10	chr12	90321249	+	cg25410900		OpenSea			12:90321024-90321544	Unclassified_Cell_type_specific
cg20488281	0.142327	0.280635	7.48709e-14	8.60621e-10	chr12	119772354	-	cg20488281	chr12:119772353-119772594	Island	CCDC60	TSS200
cg19237798	-0.164043	0.271249	8.11124e-14	9.19416e-10	chr13	48839456	-	cg19237798		OpenSea
cg24143611	-0.15363	0.728408	8.27995e-14	9.25683e-10	chr19	48258154	-	cg24143611		OpenSea	SNORD23;GLTSCR2	TSS1500;Body	19:48258035-48258300	Unclassified_Cell_type_specific
cg02252742	0.146303	0.397791	8.44486e-14	9.31361e-10	chr16	89786500	+	cg02252742	chr16:89786837-89789089	N_Shore	ZNF276;ZNF276;ZNF276;ZNF276;ZNF276;ZNF276;VPS9D1	TSS1500;TSS1500;TSS1500;TSS1500;TSS1500;TSS1500;Body
cg23872513	-0.206462	0.69492	8.62425e-14	9.38464e-10	chr11	112885708	-	cg23872513		OpenSea	NCAM1;NCAM1;NCAM1;NCAM1;NCAM1	Body;Body;Body;Body;Body
cg02727835	-0.173599	0.342649	8.76861e-14	9.41618e-10	chr11	45940878	+	cg02727835	chr11:45939296-45940141	S_Shore	PEX16;PEX16	TSS1500;TSS1500
cg18934090	-0.223747	0.618202	9.13403e-14	9.6812e-10	chr11	27622547	+	cg18934090		OpenSea	BDNF-AS;BDNF-AS;BDNF-AS;BDNF-AS;BDNF-AS	Body;Body;Body;Body;Body
cg20208398	0.206389	0.216067	1.13976e-13	1.19112e-09	chr7	43804002	-	cg20208398		OpenSea	BLVRA	5'UTR	7:43803693-43804385	Unclassified_Cell_type_specific
cg03142697	0.4801	0.437066	1.15299e-13	1.19112e-09	chr21	36258497	-	cg03142697	chr21:36258952-36259472	N_Shore	RUNX1;RUNX1;RUNX1	Body;Body;Body
cg26444434	0.117493	0.226161	1.2202e-13	1.2448e-09	chr13	33937790	-	cg26444434		OpenSea	STARD13	Body
cg20051133	0.175977	0.203293	1.24279e-13	1.25219e-09	chr3	175213208	+	cg20051133		OpenSea	NAALADL2	Body
cg25853079	-0.170077	0.511066	1.29091e-13	1.28481e-09	chr9	16058436	-	cg25853079		OpenSea
cg13412579	-0.161523	0.453031	1.62625e-13	1.59907e-09	chr12	116398830	+	cg13412579		OpenSea	MED13L	3'UTR
cg24768187	-0.119288	0.530974	1.87563e-13	1.82232e-09	chr6	31646077	+	cg24768187	chr6:31649081-31649373	N_Shelf	LY6G5C	Body
cg06975262	-0.206949	0.533769	1.91155e-13	1.83538e-09	chr5	171805000	-	cg06975262		OpenSea	SH3PXD2B;SH3PXD2B	Body;Body
cg21774980	0.104091	0.260675	2.07385e-13	1.95905e-09	chr20	34090548	+	cg21774980		OpenSea	CEP250	Body
cg16267679	0.257915	0.449953	2.08838e-13	1.95905e-09	chr2	145278615	+	cg16267679	chr2:145273456-145275378	S_Shelf	LINC01412;ZEB2;ZEB2;ZEB2	TSS1500;TSS1500;TSS1500;TSS1500
cg08010456	-0.104028	0.748345	2.12454e-13	1.97033e-09	chr8	144913306	+	cg08010456	chr8:144911055-144912075	S_Shore
cg02705918	0.188204	0.336455	2.19421e-13	2.00609e-09	chr12	114087236	-	cg02705918		OpenSea
cg27190654	-0.164638	0.522303	2.21226e-13	2.00609e-09	chr4	109387521	-	cg27190654		OpenSea			4:109387366-109387577	Unclassified_Cell_type_specific
cg23774349	-0.101175	0.700644	2.30141e-13	2.064e-09	chr15	67478036	+	cg23774349		OpenSea	SMAD3;SMAD3;SMAD3;SMAD3	Body;Body;Body;Body
cg05181279	-0.184264	0.586915	2.41525e-13	2.14256e-09	chr11	11982794	+	cg05181279		OpenSea
cg20606301	-0.202376	0.346402	2.49026e-13	2.17959e-09	chr17	9571882	+	cg20606301		OpenSea	USP43;USP43	Body;Body
cg00101260	0.0816449	0.273003	2.51359e-13	2.17959e-09	chr17	53426657	-	cg00101260		OpenSea			17:53426000-53427061	Unclassified
cg02725398	0.50521	0.402518	2.53712e-13	2.17959e-09	chr3	9988144	-	cg02725398	chr3:9987895-9989619	Island	PRRT3	Body	3:9987958-9988714	Unclassified_Cell_type_specific
cg05367885	-0.151525	0.385678	2.56982e-13	2.18469e-09	chr8	26305656	-	cg05367885	chr8:26305853-26306825	N_Shore
cg01196158	0.235722	0.289928	2.60974e-13	2.19575e-09	chr1	93912688	-	cg01196158	chr1:93913636-93914524	N_Shore	FNBP1L;FNBP1L;FNBP1L	TSS1500;TSS1500;TSS1500
cg12055515	0.151149	0.354764	2.73251e-13	2.26856e-09	chr2	66735203	+	cg12055515		OpenSea	MEIS1	Body
cg09858978	-0.106704	0.626954	2.75187e-13	2.26856e-09	chr10	43812754	+	cg09858978		OpenSea
cg09537259	0.0582564	0.0801052	2.80102e-13	2.28599e-09	chr11	94987522	-	cg09537259		OpenSea			11:94987273-94988002	Promoter_Associated
cg04467093	0.171603	0.477224	2.94103e-13	2.37649e-09	chr5	133448932	+	cg04467093	chr5:133449320-133451260	N_Shore	TCF7	TSS1500
cg08297686	0.12991	0.297178	3.09452e-13	2.476e-09	chr14	68943486	-	cg08297686		OpenSea	RAD51L1;RAD51L1;RAD51L1	Body;Body;Body
cg01987393	-0.191957	0.376337	3.38694e-13	2.68256e-09	chr7	155640537	-	cg01987393		OpenSea
cg00598195	0.219408	0.470535	3.41842e-13	2.68256e-09	chr16	61922094	+	cg00598195		OpenSea	CDH8	Body
cg20210410	-0.242196	0.428875	3.62195e-13	2.80597e-09	chr2	209051361	+	cg20210410		OpenSea	C2orf80	Body
cg22586221	-0.188964	0.623658	3.64445e-13	2.80597e-09	chr15	78984179	+	cg22586221		OpenSea
cg05406621	-0.162918	0.360059	3.82947e-13	2.92087e-09	chr1	26699973	-	cg05406621		OpenSea	ZNF683;ZNF683;ZNF683	TSS1500;TSS1500;TSS1500	1:26699845-26700166	Unclassified_Cell_type_specific
cg20504474	-0.232224	0.523726	4.07712e-13	3.08097e-09	chr17	80261086	+	cg20504474		OpenSea
cg07571438	-0.320297	0.303926	4.17491e-13	3.12592e-09	chr5	83477227	-	cg07571438		OpenSea	EDIL3;EDIL3	Body;Body
cg07737182	-0.109756	0.240179	4.28403e-13	3.17846e-09	chr1	244891843	-	cg07737182	chr1:244893441-244894366	N_Shore
cg14391437	0.266993	0.357719	4.39586e-13	3.23205e-09	chr9	73651683	+	cg14391437		OpenSea	TRPM3	Body
cg04599341	0.203715	0.606651	4.51021e-13	3.28652e-09	chr16	2029855	+	cg04599341	chr16:2028987-2030710	Island	NOXO1;NOXO1;NOXO1	Body;Body;Body
cg12215871	-0.260518	0.654005	4.65114e-13	3.35922e-09	chr7	4248648	+	cg12215871		OpenSea	SDK1;SDK1	Body;Body
cg19544190	-0.250972	0.620762	4.75251e-13	3.39468e-09	chr3	187237302	-	cg19544190		OpenSea
cg02537860	-0.139907	0.51276	4.78343e-13	3.39468e-09	chr22	24500779	+	cg02537860		OpenSea	CABIN1;CABIN1;CABIN1	Body;Body;Body
cg00103075	-0.154717	0.461683	5.30426e-13	3.73185e-09	chr11	8331664	+	cg00103075		OpenSea
cg12020137	0.24295	0.574958	5.40983e-13	3.75873e-09	chr21	39083071	-	cg12020137		OpenSea	KCNJ6	Body
cg03277268	0.219954	0.449837	5.43457e-13	3.75873e-09	chr7	151623360	+	cg03277268		OpenSea
cg02637101	0.237707	0.590576	5.61292e-13	3.83847e-09	chr15	99548944	-	cg02637101		OpenSea	LOC145814;LOC145814	5'UTR;TSS200
cg01725383	0.37123	0.341125	5.64394e-13	3.83847e-09	chr21	36259797	+	cg01725383	chr21:36260450-36263687	N_Shore	RUNX1;RUNX1;RUNX1;RUNX1;RUNX1	5'UTR;1stExon;5'UTR;1stExon;Body
cg19190699	-0.11877	0.343588	6.06112e-13	4.08813e-09	chr15	101514156	+	cg19190699	chr15:101513245-101514323	Island	LRRK1	Body
cg25054189	0.162669	0.271541	6.17113e-13	4.12821e-09	chr15	75641081	+	cg25054189	chr15:75639595-75640743	S_Shore	NEIL1;NEIL1;NEIL1	5'UTR;Body;Body
cg07944900	0.147656	0.64129	6.45667e-13	4.28411e-09	chr16	50532230	-	cg07944900		OpenSea
cg26040708	-0.213624	0.595133	6.53457e-13	4.30083e-09	chr8	26305610	+	cg26040708	chr8:26305853-26306825	N_Shore
cg04642306	0.227374	0.453112	6.86236e-13	4.48044e-09	chr11	112834466	+	cg04642306	chr11:112832524-112834490	Island	NCAM1;NCAM1;NCAM1	Body;Body;Body
cg16026943	0.236233	0.461269	6.97467e-13	4.51717e-09	chr15	75641093	+	cg16026943	chr15:75639595-75640743	S_Shore	NEIL1;NEIL1;NEIL1	5'UTR;Body;Body
cg17685017	0.167954	0.393327	7.02931e-13	4.51717e-09	chr2	241981188	+	cg17685017		OpenSea	SNED1	Body	2:241981100-241981262	Unclassified_Cell_type_specific
cg16546905	0.116112	0.55423	7.10716e-13	4.53152e-09	chr6	3502405	+	cg16546905		OpenSea
cg13590605	-0.109398	0.658564	7.37459e-13	4.66558e-09	chr22	32018555	+	cg13590605		OpenSea	PISD;MIR7109	Body;TSS1500
cg13609948	-0.281242	0.456695	7.54146e-13	4.73445e-09	chr22	29427709	-	cg13609948	chr22:29426510-29426843	S_Shore	ZNRF3-AS1;ZNRF3;ZNRF3	TSS1500;Body;Body	22:29427030-29428112	Unclassified
cg16747659	0.251001	0.309002	7.6562e-13	4.76979e-09	chr1	169076954	-	cg16747659	chr1:169074766-169076411	S_Shore	ATP1B1	Body
cg21353154	-0.338858	0.333691	7.82428e-13	4.83757e-09	chr13	99381820	+	cg21353154		OpenSea	SLC15A1	Body
cg27048095	-0.284116	0.2831	8.01411e-13	4.91768e-09	chr13	93803492	+	cg27048095		OpenSea
cg26350754	0.157019	0.253877	8.42887e-13	5.1336e-09	chr6	33043868	+	cg26350754		OpenSea	HLA-DPB1	1stExon	6:33043412-33043889	Unclassified
cg23091302	0.225918	0.251273	8.56314e-13	5.17674e-09	chr3	19389409	-	cg23091302		OpenSea	KCNH8	Body
cg05713794	-0.20789	0.755486	8.65561e-13	5.19417e-09	chr3	194119861	-	cg05713794	chr3:194117601-194118988	S_Shore	GP5	5'UTR	3:194119839-194120030	Unclassified_Cell_type_specific
cg12939283	0.209455	0.24418	8.77677e-13	5.22843e-09	chr6	33044012	-	cg12939283		OpenSea	HLA-DPB1	Body
cg00253658	0.267148	0.430197	9.29991e-13	5.49992e-09	chr16	54210496	-	cg00253658		OpenSea
cg00242423	-0.094285	0.447936	9.40651e-13	5.52295e-09	chr2	65782280	+	cg00242423		OpenSea
cg24554140	0.0933743	0.242702	1.00281e-12	5.84584e-09	chr3	52091846	+	cg24554140	chr3:52091279-52091652	S_Shore	DUSP7	TSS1500	3:52091041-52091864	Promoter_Associated
cg09333580	-0.105117	0.353362	1.01562e-12	5.87855e-09	chr20	31606541	-	cg09333580		OpenSea	BPIL1	Body	20:31606374-31606697	Unclassified_Cell_type_specific
cg14251734	0.224724	0.543236	1.15971e-12	6.62867e-09	chr10	100407378	-	cg14251734		OpenSea	HPSE2;HPSE2;HPSE2;HPSE2	Body;Body;Body;Body
cg19434167	-0.141985	0.439073	1.16146e-12	6.62867e-09	chr12	116398767	-	cg19434167		OpenSea	MED13L	3'UTR
cg06411380	-0.13019	0.40581	1.17546e-12	6.66196e-09	chr21	39668727	+	cg06411380		OpenSea	KCNJ15;KCNJ15;KCNJ15;KCNJ15;KCNJ15;KCNJ15;KCNJ15;KCNJ15	5'UTR;5'UTR;5'UTR;5'UTR;5'UTR;5'UTR;5'UTR;5'UTR
cg18369990	-0.172123	0.463711	1.20296e-12	6.77081e-09	chr2	112941244	+	cg18369990	chr2:112939287-112939563	S_Shore	FBLN7;FBLN7	Body;Body	2:112941165-112941547	Unclassified_Cell_type_specific
cg17036782	0.120512	0.383555	1.26555e-12	7.02903e-09	chr16	2029694	+	cg17036782	chr16:2028987-2030710	Island	NOXO1;NOXO1;NOXO1;NOXO1	Body;Body;Body;Body	16:2028878-2029824	Unclassified_Cell_type_specific
cg17403995	0.115191	0.367361	1.26606e-12	7.02903e-09	chr1	52348865	+	cg17403995	chr1:52344178-52344939	S_Shelf
cg09612099	-0.125637	0.632806	1.28562e-12	7.08937e-09	chr11	102096840	+	cg09612099		OpenSea	YAP1;YAP1	Body;Body
cg01862311	-0.166813	0.413736	1.35947e-12	7.44629e-09	chr8	26308815	-	cg01862311	chr8:26305853-26306825	S_Shore
cg26973152	0.110486	0.319873	1.37585e-12	7.48577e-09	chr20	23226700	-	cg26973152		OpenSea			20:23225380-23227209	Unclassified
cg02068596	-0.266866	0.426883	1.38658e-12	7.49419e-09	chr6	14068147	-	cg02068596		OpenSea
cg14168038	-0.163201	0.242162	1.41339e-12	7.58884e-09	chr19	48025422	+	cg14168038		OpenSea	ZNF541	Body
cg24679427	0.112335	0.349875	1.43008e-12	7.62829e-09	chr1	112046207	-	cg24679427		OpenSea	ADORA3;TMIGD3;ADORA3;ADORA3;TMIGD3;ADORA3;ADORA3;ADORA3;TMIGD3;TMIGD3	5'UTR;1stExon;1stExon;1stExon;5'UTR;5'UTR;5'UTR;1stExon;Body;Body
cg04340502	-0.0889551	0.157557	1.46793e-12	7.75325e-09	chr6	52775209	-	cg04340502		OpenSea	GSTA3	TSS1500
cg17254383	0.109118	0.76266	1.48098e-12	7.75325e-09	chr17	53363128	-	cg17254383		OpenSea	HLF	Body
cg14374954	0.12411	0.441822	1.48273e-12	7.75325e-09	chr15	63624647	-	cg14374954		OpenSea	CA12;CA12;CA12	Body;Body;Body
cg24112628	-0.218034	0.297796	1.49596e-12	7.75325e-09	chr6	150174215	+	cg24112628		OpenSea	LRP11	Body
cg02256616	-0.146055	0.501139	1.50267e-12	7.75325e-09	chr16	1629409	-	cg02256616		OpenSea	IFT140	Body
cg18478353	-0.0879655	0.68301	1.51486e-12	7.75325e-09	chr21	43986783	+	cg18478353	chr21:43989948-43990199	N_Shelf	SLC37A1	Body
cg13993467	0.333634	0.504923	1.52001e-12	7.75325e-09	chr3	3010002	-	cg13993467		OpenSea	CNTN4;CNTN4;CNTN4;CNTN4	Body;Body;Body;Body
cg10044623	0.249959	0.60125	1.57213e-12	7.96929e-09	chr21	37449414	+	cg10044623		OpenSea	LOC100133286	Body
cg14937633	0.346856	0.384951	1.58558e-12	7.98787e-09	chr21	36259397	+	cg14937633	chr21:36258952-36259472	Island	RUNX1;RUNX1;RUNX1;RUNX1	1stExon;1stExon;ExonBnd;Body
cg27232352	0.129569	0.199075	1.64247e-12	8.22372e-09	chr1	168332300	+	cg27232352		OpenSea			1:168332199-168332718	Unclassified_Cell_type_specific
cg27272447	0.247009	0.4487	1.65338e-12	8.22786e-09	chr12	27770035	+	cg27272447		OpenSea	PPFIBP1;PPFIBP1;PPFIBP1;PPFIBP1	5'UTR;5'UTR;5'UTR;5'UTR
cg25862768	0.154969	0.254414	1.73815e-12	8.59726e-09	chr8	145578141	+	cg25862768	chr8:145577098-145578142	Island	C8ORFK29	Body	8:145578066-145578278	Unclassified_Cell_type_specific
cg02116986	-0.186224	0.631928	1.77177e-12	8.71078e-09	chr5	158067254	-	cg02116986		OpenSea			5:158067186-158067398	Unclassified_Cell_type_specific
cg24488281	0.223151	0.387757	1.84862e-12	8.98321e-09	chr2	145278106	+	cg24488281	chr2:145273456-145275378	S_Shelf	ZEB2-AS1;LINC01412;ZEB2;ZEB2;ZEB2	Body;TSS1500;TSS200;TSS200;TSS200
cg25743482	-0.159656	0.539067	1.8492e-12	8.98321e-09	chr11	19775505	+	cg25743482		OpenSea	NAV2;NAV2;NAV2	Body;Body;Body
cg02028663	0.145917	0.400215	1.88921e-12	9.00811e-09	chr11	128557589	-	cg02028663	chr11:128560103-128560537	N_Shelf
cg22730004	0.253422	0.335428	1.89036e-12	9.00811e-09	chr1	158656718	-	cg22730004		OpenSea	SPTA1	TSS1500
cg19623226	-0.180346	0.437353	1.89208e-12	9.00811e-09	chr11	12108103	-	cg19623226		OpenSea
cg26480713	0.265227	0.410804	1.90547e-12	9.00811e-09	chr6	20499821	+	cg26480713		OpenSea
cg05322294	0.254001	0.329763	1.90951e-12	9.00811e-09	chr2	145278152	+	cg05322294	chr2:145273456-145275378	S_Shelf	ZEB2-AS1;LINC01412;ZEB2;ZEB2;ZEB2	Body;TSS1500;TSS200;TSS200;TSS200
cg22744280	-0.158774	0.494747	1.94381e-12	9.11719e-09	chr12	112200054	+	cg22744280		OpenSea
cg04567302	0.196756	0.607816	1.9647e-12	9.16255e-09	chr6	31846956	+	cg04567302		OpenSea	SLC44A4	TSS200
cg15934191	0.200262	0.637822	2.0435e-12	9.47589e-09	chr6	98298775	+	cg15934191		OpenSea
cg01554474	0.120053	0.301219	2.07288e-12	9.5578e-09	chr1	155107599	+	cg01554474	chr1:155108007-155108611	N_Shore	RAG1AP1;RAG1AP1;RAG1AP1	TSS1500;TSS1500;TSS1500	1:155107093-155109000	Promoter_Associated
cg12614898	0.13196	0.301946	2.08865e-12	9.57642e-09	chr3	105581164	-	cg12614898		OpenSea	CBLB	Body
cg14513685	0.171671	0.485442	2.23899e-12	1.02084e-08	chr15	92619028	+	cg14513685		OpenSea	SLCO3A1;SLCO3A1	Body;Body
cg07127410	-0.230924	0.439467	2.30543e-12	1.04529e-08	chr22	29427851	-	cg07127410	chr22:29426510-29426843	S_Shore	ZNRF3	Body	22:29427030-29428112	Unclassified
cg03700670	-0.197717	0.230002	2.53574e-12	1.14336e-08	chr17	2169502	-	cg03700670		OpenSea	SMG6;SMG6	TSS200;Body	17:2169212-2170238	Unclassified
cg25073708	0.162227	0.401235	2.55888e-12	1.14745e-08	chr9	132083538	-	cg25073708	chr9:132082871-132083582	Island	C9orf106	5'UTR	9:132082444-132083691	Unclassified
cg12226293	0.194182	0.258574	2.7404e-12	1.22214e-08	chr12	4333816	-	cg12226293		OpenSea
cg02622890	-0.150153	0.25572	2.82702e-12	1.25392e-08	chr9	33750132	+	cg02622890	chr9:33750519-33751160	N_Shore	PRSS3;PRSS3;PRSS3	TSS1500;TSS1500;TSS1500
cg19442201	-0.155332	0.654916	2.85472e-12	1.25936e-08	chr15	40572550	+	cg19442201	chr15:40572078-40572758	Island
cg00673006	0.0901519	0.300689	2.87337e-12	1.26077e-08	chr2	97483133	-	cg00673006	chr2:97481356-97483276	Island	CNNM3;CNNM3	1stExon;1stExon
cg13006424	-0.371926	0.493832	2.91636e-12	1.27279e-08	chr2	98377939	-	cg13006424		OpenSea	TMEM131	Body	2:98377570-98378141	Gene_Associated
cg12349832	0.103871	0.422969	3.11262e-12	1.35122e-08	chr17	72951240	+	cg12349832		OpenSea	C17orf28	Body
cg17801369	-0.116771	0.62452	3.14514e-12	1.35811e-08	chr4	87469440	+	cg17801369		OpenSea
cg16291204	-0.204916	0.657576	3.19725e-12	1.37075e-08	chr11	112885688	-	cg16291204		OpenSea	NCAM1;NCAM1;NCAM1;NCAM1;NCAM1	Body;Body;Body;Body;Body
cg20056634	0.14629	0.346969	3.21406e-12	1.37075e-08	chr2	66796261	-	cg20056634		OpenSea	MEIS1	3'UTR
cg06885459	-0.21405	0.421304	3.23817e-12	1.37075e-08	chr13	113689728	+	cg06885459	chr13:113687421-113687828	S_Shore	MCF2L;MCF2L	Body;Body	13:113689104-113689853	Unclassified_Cell_type_specific
cg06941757	-0.214437	0.730913	3.24158e-12	1.37075e-08	chr3	187237297	-	cg06941757		OpenSea
cg02820318	-0.15816	0.424282	3.25848e-12	1.37079e-08	chr9	135331299	-	cg02820318		OpenSea	C9orf171;C9orf171	Body;Body
cg01953813	0.150795	0.623251	3.28841e-12	1.37629e-08	chr13	47161752	+	cg01953813		OpenSea	LRCH1;LRCH1;LRCH1	Body;Body;Body
cg25348374	0.102649	0.180711	3.43371e-12	1.42977e-08	chr6	42488845	-	cg25348374		OpenSea
cg11496559	0.0885543	0.12077	3.49826e-12	1.44925e-08	chr3	132843552	+	cg11496559		OpenSea	TMEM108;TMEM108	5'UTR;5'UTR
cg24806920	0.0909876	0.732643	3.77331e-12	1.5553e-08	chr6	17883744	-	cg24806920		OpenSea	KIF13A;KIF13A;KIF13A;KIF13A	Body;Body;Body;Body
cg18342119	-0.286854	0.33702	3.80581e-12	1.55912e-08	chr4	186733011	+	cg18342119		OpenSea	SORBS2;SORBS2;SORBS2;SORBS2;SORBS2;SORBS2;SORBS2;SORBS2	TSS1500;TSS1500;1stExon;1stExon;5'UTR;5'UTR;5'UTR;5'UTR
cg05289022	-0.292409	0.513245	3.82079e-12	1.55912e-08	chr2	98377864	-	cg05289022		OpenSea	TMEM131	Body	2:98377570-98378141	Gene_Associated
cg17238473	-0.148	0.762191	3.98359e-12	1.61747e-08	chr2	98378600	+	cg17238473		OpenSea	TMEM131	Body
cg11673291	0.191496	0.247296	4.0209e-12	1.62453e-08	chr1	36787145	+	cg11673291	chr1:36786500-36789402	Island
cg06869761	0.187513	0.704237	4.41282e-12	1.7741e-08	chr2	175003153	-	cg06869761		OpenSea	OLA1;OLA1	Body;Body	2:175002984-175003263	Unclassified_Cell_type_specific
cg03434384	0.223444	0.415444	4.47548e-12	1.79047e-08	chr12	27703097	-	cg03434384		OpenSea	PPFIBP1;PPFIBP1	5'UTR;5'UTR
cg06018119	0.290291	0.380208	4.74934e-12	1.89076e-08	chr22	50706650	+	cg06018119	chr22:50708190-50710490	N_Shore	MAPK11	Body	22:50705639-50707279	Unclassified
cg03332292	-0.116064	0.655118	4.78745e-12	1.89668e-08	chr13	99436933	-	cg03332292		OpenSea
cg07283107	-0.180687	0.723838	4.84534e-12	1.91034e-08	chr3	61863334	+	cg07283107		OpenSea	PTPRG	Body
cg20988098	-0.247795	0.457683	4.90123e-12	1.92309e-08	chr6	157931791	+	cg20988098		OpenSea	ZDHHC14;ZDHHC14	Body;Body	6:157931625-157932274	Unclassified_Cell_type_specific
cg10504003	0.196008	0.24653	4.98968e-12	1.94843e-08	chr6	33040066	-	cg10504003		OpenSea	HLA-DPA1;HLA-DPA1;HLA-DPA1	Body;Body;Body
cg02141604	-0.102459	0.640436	5.21578e-12	2.02702e-08	chr3	52058921	+	cg02141604		OpenSea
cg07849827	-0.179289	0.286597	5.25477e-12	2.03249e-08	chr1	15772154	-	cg07849827		OpenSea	CTRC	Body
cg22810281	-0.0771745	0.736892	5.35581e-12	2.06164e-08	chr6	31863252	-	cg22810281	chr6:31864897-31865419	N_Shore	EHMT2;EHMT2	Body;Body
cg26282887	-0.156036	0.469655	5.38064e-12	2.06164e-08	chr17	80261212	+	cg26282887		OpenSea
cg20532908	0.149903	0.350068	5.4787e-12	2.07308e-08	chr18	22720427	+	cg20532908		OpenSea	ZNF521;ZNF521	Body;Body
cg13470352	0.0983143	0.293736	5.48025e-12	2.07308e-08	chr14	100203782	-	cg13470352	chr14:100204040-100204262	N_Shore
cg21147820	-0.111531	0.471114	5.48671e-12	2.07308e-08	chr8	128681146	+	cg21147820		OpenSea
cg10261371	-0.108092	0.458228	5.58737e-12	2.09457e-08	chr1	59782515	-	cg10261371		OpenSea	FGGY;FGGY;FGGY;FGGY	5'UTR;5'UTR;5'UTR;Body
cg11634128	-0.166411	0.70162	5.59493e-12	2.09457e-08	chr18	67963717	+	cg11634128		OpenSea	SOCS6	5'UTR
cg25154055	-0.200606	0.275714	5.82448e-12	2.16752e-08	chr17	2169989	+	cg25154055		OpenSea	SMG6;SMG6	TSS1500;Body	17:2169212-2170238	Unclassified
cg04658744	0.148845	0.256391	5.8429e-12	2.16752e-08	chr11	128787157	+	cg04658744		OpenSea	KCNJ5	3'UTR
cg13093285	-0.121516	0.783576	5.97555e-12	2.2067e-08	chr7	814447	-	cg13093285	chr7:813627-814392	S_Shore	HEATR2	Body	7:813984-814833	Gene_Associated
cg07770777	0.390268	0.376043	6.07225e-12	2.23231e-08	chr13	113528375	+	cg07770777		OpenSea	ATP11A;ATP11A	Body;Body	13:113527687-113528477	Unclassified
cg06883267	0.118835	0.199424	6.38099e-12	2.32661e-08	chr5	71813961	+	cg06883267		OpenSea
cg04348265	-0.262494	0.288284	6.3858e-12	2.32661e-08	chr4	186733060	+	cg04348265		OpenSea	SORBS2;SORBS2;SORBS2;SORBS2;SORBS2;SORBS2;SORBS2	5'UTR;5'UTR;5'UTR;1stExon;TSS1500;1stExon;TSS1500
cg13921444	-0.306218	0.346786	6.56884e-12	2.37487e-08	chr4	186733024	+	cg13921444		OpenSea	SORBS2;SORBS2;SORBS2;SORBS2;SORBS2;SORBS2;SORBS2	5'UTR;5'UTR;5'UTR;1stExon;TSS1500;1stExon;TSS1500
cg14356799	0.157689	0.174147	6.57645e-12	2.37487e-08	chr6	33044345	-	cg14356799		OpenSea	HLA-DPB1	Body
cg17149030	0.231142	0.619636	6.83599e-12	2.45772e-08	chr15	99549047	-	cg17149030		OpenSea	LOC145814;LOC145814	5'UTR;TSS200
cg08119655	-0.18441	0.443941	6.95951e-12	2.48793e-08	chr11	7595925	-	cg08119655		OpenSea	PPFIBP2	Body
cg02568341	0.145236	0.34191	6.98099e-12	2.48793e-08	chr16	50459768	-	cg02568341		OpenSea
cg17018349	-0.154036	0.799191	7.07272e-12	2.50402e-08	chr15	68136196	+	cg17018349	chr15:68132640-68133071	S_Shelf
cg02869559	0.286272	0.53258	7.0875e-12	2.50402e-08	chr21	36259067	+	cg02869559	chr21:36258952-36259472	Island	RUNX1;RUNX1;RUNX1	Body;Body;Body
cg15238694	0.194734	0.498649	7.22e-12	2.53514e-08	chr12	119740840	-	cg15238694		OpenSea	LOC144742	Body
cg09678939	0.200668	0.243946	7.23771e-12	2.53514e-08	chr6	149806081	+	cg09678939		OpenSea	ZC3H12D;ZC3H12D	5'UTR;1stExon	6:149805583-149806902	Promoter_Associated
cg10080808	0.161689	0.361296	7.31018e-12	2.54958e-08	chr8	37574987	-	cg10080808		OpenSea	LOC101929622	TSS200
cg05935520	0.158265	0.27372	7.4527e-12	2.5805e-08	chr5	20611905	+	cg05935520		OpenSea
cg06354985	0.0750772	0.155851	7.48883e-12	2.5805e-08	chr19	50887108	+	cg06354985	chr19:50885178-50885490	S_Shore	POLD1;POLD1;POLD1	TSS1500;TSS1500;TSS1500	19:50886475-50888351	Promoter_Associated
cg21576103	0.139339	0.689839	7.49369e-12	2.5805e-08	chr21	36315299	-	cg21576103		OpenSea	RUNX1	Body
cg16608498	0.154158	0.443808	7.56337e-12	2.59233e-08	chr5	158612132	-	cg16608498		OpenSea	RNF145	Body	5:158612027-158612236	Gene_Associated_Cell_type_specific
cg08310756	0.220043	0.488454	7.59157e-12	2.59233e-08	chr16	79019230	+	cg08310756		OpenSea	WWOX;WWOX	Body;Body
cg17951445	-0.3259	0.332026	7.71003e-12	2.62182e-08	chr4	30842020	-	cg17951445		OpenSea	PCDH7;PCDH7	Body;Body
cg22483030	0.135069	0.281758	7.93332e-12	2.68655e-08	chr6	33043849	+	cg22483030		OpenSea	HLA-DPB1	1stExon	6:33043412-33043889	Unclassified
cg19571256	-0.160416	0.224797	8.00988e-12	2.69886e-08	chr12	68531281	-	cg19571256		OpenSea
cg17595624	0.114603	0.465863	8.03581e-12	2.69886e-08	chr12	13246810	+	cg17595624		OpenSea	GSG1;GSG1;GSG1;GSG1;GSG1;GSG1;GSG1	Body;Body;Body;Body;Body;Body;Body
cg22711082	-0.166971	0.231547	8.17755e-12	2.73521e-08	chr1	16396781	+	cg22711082	chr1:16399648-16400072	N_Shelf	FAM131C	Body	1:16396669-16397103	Unclassified_Cell_type_specific
cg02041498	0.14138	0.143225	8.53833e-12	2.84422e-08	chr2	66735849	+	cg02041498		OpenSea	MEIS1	Body
cg01506917	0.153561	0.402919	8.577e-12	2.84549e-08	chr6	42417086	-	cg01506917	chr6:42419510-42419743	N_Shelf	TRERF1	5'UTR
cg02727079	0.173157	0.672664	8.9706e-12	2.96402e-08	chr6	17986167	-	cg02727079	chr6:17987415-17988405	N_Shore	KIF13A;KIF13A;KIF13A;KIF13A	Body;Body;Body;Body
cg27483903	0.199567	0.493242	9.03667e-12	2.96489e-08	chr12	119618733	-	cg27483903		OpenSea	HSPB8	Body
cg26681628	0.185846	0.686	9.04588e-12	2.96489e-08	chr16	54210550	+	cg26681628		OpenSea
cg18951352	0.171353	0.222992	9.19644e-12	3.00218e-08	chr6	149806077	+	cg18951352		OpenSea	ZC3H12D;ZC3H12D	5'UTR;1stExon	6:149805583-149806902	Promoter_Associated
cg06122644	-0.206835	0.532332	1.01184e-11	3.28999e-08	chr4	26180664	+	cg06122644		OpenSea
cg11161678	-0.182514	0.663596	1.02501e-11	3.31959e-08	chr10	104373021	-	cg11161678		OpenSea	SUFU;SUFU	Body;Body	10:104372210-104373040	Unclassified_Cell_type_specific
cg24038105	-0.088185	0.208588	1.04312e-11	3.36488e-08	chr1	15679299	-	cg24038105		OpenSea	FHAD1	Body
cg14982653	-0.119093	0.595872	1.0605e-11	3.40749e-08	chr15	99524416	-	cg14982653		OpenSea	PGPEP1L;PGPEP1L	Body;5'UTR
cg07388580	0.192027	0.354366	1.06789e-11	3.41524e-08	chr6	16660409	-	cg07388580		OpenSea	ATXN1;ATXN1	5'UTR;5'UTR
cg15857288	-0.123457	0.440177	1.07128e-11	3.41524e-08	chr15	81149223	-	cg15857288		OpenSea	CEMIP;CEMIP;CEMIP	5'UTR;5'UTR;5'UTR	15:81149211-81149461	Unclassified_Cell_type_specific
cg06819357	-0.16333	0.542941	1.07814e-11	3.42373e-08	chr14	102928437	+	cg06819357		OpenSea	TECPR2	Body
cg00641679	0.243913	0.537769	1.10543e-11	3.49679e-08	chr8	94230311	+	cg00641679		OpenSea
cg11575089	0.0950405	0.372889	1.12255e-11	3.53721e-08	chr1	155107462	-	cg11575089	chr1:155108007-155108611	N_Shore	SLC50A1;SLC50A1;SLC50A1;SLC50A1;SLC50A1;SLC50A1;SLC50A1;SLC50A1;SLC50A1;SLC50A1	TSS1500;TSS1500;TSS1500;TSS1500;TSS1500;TSS1500;TSS1500;TSS1500;TSS1500;TSS1500	1:155107093-155109000	Promoter_Associated
cg06507987	0.126212	0.314665	1.14488e-11	3.59371e-08	chr1	27686768	-	cg06507987	chr1:27687024-27687743	N_Shore	MAP3K6	Body
cg02097604	-0.11826	0.788551	1.18516e-11	3.70589e-08	chr17	17750910	+	cg02097604		OpenSea	TOM1L2;TOM1L2	3'UTR;3'UTR
cg10207189	0.106906	0.334875	1.19252e-11	3.71468e-08	chr13	51185590	-	cg10207189		OpenSea
cg03337084	-0.0906111	0.376139	1.20343e-11	3.73442e-08	chr6	31646061	+	cg03337084	chr6:31649081-31649373	N_Shelf	LY6G5C	Body
cg26976553	-0.138011	0.585733	1.2166e-11	3.76098e-08	chr1	6418944	+	cg26976553		OpenSea	ACOT7;ACOT7;ACOT7;ACOT7;ACOT7	1stExon;5'UTR;Body;Body;Body	1:6418887-6420276	Promoter_Associated
cg09461005	-0.149847	0.549703	1.22815e-11	3.78169e-08	chr10	34612060	-	cg09461005		OpenSea	PARD3	Body
cg18512948	0.156323	0.252159	1.23257e-11	3.78169e-08	chr14	24641706	-	cg18512948	chr14:24641053-24642220	Island	REC8;REC8;REC8	1stExon;5'UTR;5'UTR
cg11452501	-0.249316	0.476372	1.29158e-11	3.94791e-08	chr6	31646976	-	cg11452501	chr6:31649081-31649373	N_Shelf	LY6G5C	Body
cg08888956	0.108245	0.494276	1.30122e-11	3.96253e-08	chr12	86267839	+	cg08888956		OpenSea	NTS	TSS1500
cg13033387	0.108705	0.16486	1.30902e-11	3.96464e-08	chr16	65943439	+	cg13033387		OpenSea
cg04861271	-0.183134	0.719503	1.31623e-11	3.96464e-08	chr14	23789531	+	cg04861271	chr14:23790212-23790659	N_Shore	PABPN1;PABPN1	1stExon;5'UTR
cg13939088	-0.170202	0.849117	1.31648e-11	3.96464e-08	chr10	127496610	+	cg13939088		OpenSea	UROS	Body
cg00202266	-0.130632	0.178254	1.32774e-11	3.97558e-08	chr1	205168888	-	cg00202266		OpenSea	DSTYK;DSTYK	Body;Body	1:205168742-205168999	Unclassified_Cell_type_specific
cg03242507	0.233239	0.37336	1.32986e-11	3.97558e-08	chr15	36649226	+	cg03242507		OpenSea
cg15542685	0.15475	0.536816	1.34768e-11	4.01416e-08	chr2	66735693	+	cg15542685		OpenSea	MEIS1	Body
cg26301974	-0.113906	0.602517	1.39124e-11	4.11775e-08	chr11	71929392	-	cg26301974		OpenSea	FOLR2;FOLR2;FOLR2;FOLR2	5'UTR;5'UTR;5'UTR;5'UTR
cg18278902	0.114698	0.335956	1.39255e-11	4.11775e-08	chr12	119616385	+	cg18278902		OpenSea	HSPB8	TSS1500
cg21978532	-0.113861	0.227808	1.40555e-11	4.14118e-08	chr4	26133589	+	cg21978532		OpenSea
cg21945188	0.235038	0.456715	1.51404e-11	4.43715e-08	chr19	47617278	-	cg21945188	chr19:47615253-47617101	S_Shore	ZC3H4	TSS1500
cg16232270	-0.149954	0.47318	1.51688e-11	4.43715e-08	chr3	67435396	-	cg16232270		OpenSea	SUCLG2;SUCLG2	Body;Body	3:67435251-67436177	Unclassified
cg11873223	0.159042	0.256528	1.54834e-11	4.51301e-08	chr8	80700792	+	cg11873223		OpenSea	LINC01607;LOC101927040	Body;Body
cg23197073	-0.0882157	0.420909	1.5759e-11	4.57557e-08	chr2	240231055	-	cg23197073		OpenSea	HDAC4	Body
cg03410236	0.0974183	0.159674	1.58102e-11	4.57557e-08	chr18	37228313	-	cg03410236		OpenSea	LINC00669	Body
cg24380977	0.132439	0.451565	1.60971e-11	4.64215e-08	chr19	56833277	-	cg24380977		OpenSea
cg00458212	0.209735	0.360258	1.66214e-11	4.77647e-08	chr9	100680821	-	cg00458212	chr9:100684498-100685051	N_Shelf	C9orf156	Body
cg12333582	-0.124701	0.489183	1.76292e-11	5.0483e-08	chr7	24768609	-	cg12333582		OpenSea	DFNA5;DFNA5;DFNA5	Body;Body;5'UTR
cg24236334	0.120722	0.222493	1.78691e-11	5.09909e-08	chr6	149534584	+	cg24236334		OpenSea
cg21720175	0.141459	0.623211	1.82523e-11	5.19032e-08	chr16	79687666	+	cg21720175		OpenSea
cg18187200	0.170316	0.410677	1.84788e-11	5.23647e-08	chr12	47479939	+	cg18187200		OpenSea
cg18082788	0.195644	0.313384	1.86802e-11	5.27522e-08	chr6	149806339	-	cg18082788		OpenSea	ZC3H12D	TSS200	6:149805583-149806902	Promoter_Associated
cg01816009	-0.113443	0.494513	1.88673e-11	5.30969e-08	chr9	133966533	+	cg01816009		OpenSea	LAMC3	Body
cg01128169	-0.218679	0.597447	1.92049e-11	5.38612e-08	chr20	60310424	-	cg01128169		OpenSea	CDH4;CDH4;CDH4	Body;Body;5'UTR
cg05569357	0.158387	0.226317	1.9361e-11	5.40675e-08	chr20	46097339	-	cg05569357		OpenSea
cg19090419	0.127003	0.378187	1.94109e-11	5.40675e-08	chr11	46928226	+	cg19090419		OpenSea	LRP4	Body
cg20996351	0.380848	0.257131	1.95526e-11	5.42769e-08	chr1	27687232	+	cg20996351	chr1:27687024-27687743	Island	MAP3K6	Body
cg21685737	-0.221463	0.596434	1.99039e-11	5.50647e-08	chr19	16243534	+	cg21685737		OpenSea	RAB8A;HSH2D;HSH2D;HSH2D;HSH2D	3'UTR;TSS1500;TSS1500;TSS1500;TSS1500
cg02498063	0.164396	0.468759	2.01743e-11	5.56243e-08	chr12	119772577	+	cg02498063	chr12:119772353-119772594	Island	CCDC60;CCDC60	5'UTR;1stExon
cg26785346	-0.216926	0.322714	2.06034e-11	5.6616e-08	chr4	186732936	-	cg26785346		OpenSea	SORBS2;SORBS2;SORBS2;SORBS2;SORBS2;SORBS2;SORBS2	5'UTR;5'UTR;5'UTR;1stExon;TSS1500;1stExon;TSS1500
cg23500850	0.0865598	0.327429	2.13159e-11	5.83774e-08	chr2	68591445	+	cg23500850		OpenSea	PLEK	TSS1500
cg23200466	-0.086666	0.358078	2.16199e-11	5.90119e-08	chr5	171290951	+	cg23200466		OpenSea	FBXW11;FBXW11;FBXW11	3'UTR;3'UTR;3'UTR
cg06099975	0.20255	0.387482	2.18082e-11	5.93274e-08	chr4	134018369	-	cg06099975		OpenSea	LOC101927359	Body
cg11223753	-0.195234	0.607983	2.21795e-11	6.01371e-08	chr22	47525730	-	cg11223753		OpenSea	TBC1D22A;TBC1D22A;TBC1D22A;TBC1D22A;TBC1D22A	Body;Body;Body;Body;Body
cg23706782	0.116914	0.441392	2.23512e-11	6.04021e-08	chr15	71677955	+	cg23706782		OpenSea	THSD4	Body
cg08969925	-0.164035	0.262409	2.28106e-11	6.14251e-08	chr3	33015641	-	cg08969925		OpenSea			3:33015461-33015758	Unclassified_Cell_type_specific
cg21736729	0.192046	0.418104	2.28803e-11	6.14251e-08	chr8	145578395	-	cg21736729	chr8:145577098-145578142	S_Shore	TMEM249;TMEM249;TMEM249;TMEM249	Body;Body;1stExon;1stExon
cg23864650	0.153889	0.589217	2.34643e-11	6.27863e-08	chr18	6561805	-	cg23864650		OpenSea	LINC01387	Body
cg00162064	0.158624	0.225756	2.3884e-11	6.37006e-08	chr1	44998151	+	cg00162064		OpenSea	RNF220	Body
cg07746249	-0.111962	0.555708	2.4442e-11	6.49765e-08	chr10	68721801	-	cg07746249		OpenSea	LOC101928961;LRRTM3;CTNNA3;CTNNA3	Body;Body;Body;Body
cg26038649	0.191888	0.633683	2.49254e-11	6.60462e-08	chr1	27683501	+	cg26038649	chr1:27683277-27683590	Island	MAP3K6	Body	1:27683199-27684897	Promoter_Associated_Cell_type_specific
cg17361314	0.147115	0.33739	2.51065e-11	6.62383e-08	chr1	45480186	-	cg17361314	chr1:45476225-45477022	S_Shelf	UROD;UROD	Body;Body	1:45480097-45480620	Gene_Associated
cg01678974	0.104294	0.26211	2.51602e-11	6.62383e-08	chr20	19601093	+	cg01678974		OpenSea	SLC24A3	Body
cg13382072	0.242718	0.268428	2.54644e-11	6.68238e-08	chr19	1851882	-	cg13382072	chr19:1851578-1852203	Island			19:1851730-1852585	Gene_Associated_Cell_type_specific
cg08030669	-0.159826	0.554045	2.57539e-11	6.73666e-08	chr5	114669127	+	cg08030669		OpenSea
cg23264234	-0.251529	0.510139	2.60548e-11	6.7936e-08	chr5	73875179	-	cg23264234		OpenSea			5:73874692-73875376	Unclassified
cg06884254	-0.120207	0.610618	2.63873e-11	6.8584e-08	chr11	62454905	-	cg06884254	chr11:62455073-62455868	N_Shore	LRRN4CL	3'UTR
cg18640660	-0.0844497	0.505663	2.70847e-11	7.0173e-08	chr15	74495657	-	cg18640660		OpenSea	STRA6;STRA6;STRA6;STRA6;STRA6	5'UTR;TSS1500;TSS200;5'UTR;5'UTR
cg21585414	-0.158595	0.664545	2.73692e-11	7.05098e-08	chr21	31121163	+	cg21585414		OpenSea	GRIK1-AS1;GRIK1-AS1;GRIK1;GRIK1	ExonBnd;Body;Body;Body
cg12866282	0.159838	0.335863	2.73874e-11	7.05098e-08	chr5	89900881	+	cg12866282		OpenSea	ADGRV1;ADGRV1	Body;Body
cg15067551	-0.110273	0.482568	2.74879e-11	7.05459e-08	chr17	6580425	-	cg15067551		OpenSea
cg24942416	-0.15887	0.750348	2.78879e-11	7.1348e-08	chr11	124621829	+	cg24942416		OpenSea	VSIG2	Body
cg02340116	0.18233	0.558875	2.8425e-11	7.22439e-08	chr8	54089593	+	cg02340116		OpenSea
cg10573232	0.270403	0.523102	2.84762e-11	7.22439e-08	chr12	119772533	+	cg10573232	chr12:119772353-119772594	Island	CCDC60;CCDC60	5'UTR;1stExon
cg00195322	-0.116677	0.290497	2.85036e-11	7.22439e-08	chr20	48278559	-	cg00195322		OpenSea	B4GALT5	Body
cg02998028	-0.182378	0.599792	2.88727e-11	7.29527e-08	chr2	135621153	-	cg02998028		OpenSea	ACMSD	Body
cg23302438	0.152493	0.551571	2.9554e-11	7.44438e-08	chr1	155177953	+	cg23302438	chr1:155178547-155178980	N_Shore	MTX1;MTX1;THBS3;THBS3;THBS3;THBS3	TSS1500;TSS1500;TSS200;TSS200;TSS200;TSS200
cg12136932	0.116111	0.450451	2.98347e-11	7.49196e-08	chr16	10982851	+	cg12136932		OpenSea	CIITA;CIITA;CIITA;CIITA	Body;Body;Body;Body
cg13423383	0.262258	0.628969	3.00661e-11	7.52692e-08	chr9	139889616	+	cg13423383	chr9:139888934-139890343	Island	CLIC3	Body	9:139889168-139890202	Gene_Associated_Cell_type_specific
cg11698437	0.0975108	0.306953	3.05948e-11	7.63585e-08	chr17	78960738	-	cg11698437		OpenSea
cg14959908	0.170977	0.325045	3.12186e-11	7.76777e-08	chr20	2736884	-	cg14959908	chr20:2732746-2733630	S_Shelf	EBF4	Body	20:2736353-2737623	Unclassified
cg13953976	0.156253	0.616161	3.20871e-11	7.95961e-08	chr2	113542346	+	cg13953976		OpenSea	IL1A;IL1A	5'UTR;1stExon
cg25490949	-0.164567	0.4861	3.28304e-11	8.10667e-08	chr9	16058430	-	cg25490949		OpenSea
cg14177623	0.226536	0.363639	3.28786e-11	8.10667e-08	chr3	173629411	+	cg14177623		OpenSea	NLGN1-AS1;NLGN1	Body;Body
cg12589387	0.0850648	0.185321	3.33261e-11	8.19226e-08	chr20	61848140	+	cg12589387	chr20:61846843-61848103	S_Shore	YTHDF1	TSS1500
cg18277263	0.1647	0.596386	3.34855e-11	8.20673e-08	chr6	41270687	-	cg18277263		OpenSea
cg10969408	0.134643	0.466577	3.3881e-11	8.27879e-08	chr16	46782337	-	cg10969408		OpenSea	MYLK3;MYLK3	TSS200;5'UTR
cg18419125	0.134129	0.756917	3.48074e-11	8.47977e-08	chr5	162866149	-	cg18419125	chr5:162864384-162865007	S_Shore	CCNG1;CCNG1	5'UTR;5'UTR
cg04069273	0.140397	0.639752	3.51074e-11	8.52741e-08	chr20	31340348	-	cg04069273		OpenSea
cg12097127	0.139016	0.310948	3.55903e-11	8.61904e-08	chr13	86239642	+	cg12097127		OpenSea
cg23932820	-0.244068	0.27316	3.593e-11	8.67556e-08	chr10	127240078	+	cg23932820		OpenSea
cg14129217	0.151653	0.48892	3.73825e-11	8.99965e-08	chr2	230469688	+	cg14129217		OpenSea	DNER	Body
cg17683449	0.17642	0.659937	3.82609e-11	9.18404e-08	chr22	39760036	+	cg17683449		OpenSea	SYNGR1;SYNGR1;SYNGR1	TSS200;Body;Body
cg20602359	-0.104957	0.39616	3.87627e-11	9.2772e-08	chr3	52120287	+	cg20602359		OpenSea	POC1A;POC1A;POC1A	Body;Body;Body
cg08620751	0.18285	0.392082	3.91662e-11	9.34635e-08	chr19	1851750	+	cg08620751	chr19:1851578-1852203	Island			19:1851730-1852585	Gene_Associated_Cell_type_specific
cg06012804	-0.199007	0.447971	3.97187e-11	9.43015e-08	chr3	193849318	+	cg06012804	chr3:193851699-193852042	N_Shelf			3:193848889-193849398	Unclassified_Cell_type_specific
cg13136655	0.14582	0.176412	3.97484e-11	9.43015e-08	chr6	149806131	+	cg13136655		OpenSea	ZC3H12D;ZC3H12D	5'UTR;1stExon	6:149805583-149806902	Promoter_Associated
cg04902004	-0.106636	0.314044	4.01746e-11	9.50364e-08	chr14	91711165	-	cg04902004		OpenSea	GPR68;GPR68	TSS1500;5'UTR	14:91710767-91711744	Unclassified
cg05282030	0.105516	0.623404	4.22606e-11	9.9682e-08	chr20	35947832	-	cg05282030		OpenSea
cg21257081	0.227476	0.43538	4.25138e-11	9.99903e-08	chr11	59659419	-	cg21257081		OpenSea
cg24610733	0.101908	0.302868	4.28213e-11	1.00424e-07	chr7	31023604	+	cg24610733		OpenSea			7:31022612-31024271	Unclassified
cg23362937	-0.16702	0.173014	4.30934e-11	1.00773e-07	chr17	2169852	+	cg23362937		OpenSea	SMG6;SMG6	TSS1500;Body	17:2169212-2170238	Unclassified
cg10841756	0.0887704	0.778272	4.3435e-11	1.01066e-07	chr1	161059267	+	cg10841756		OpenSea	PVRL4;PVRL4	5'UTR;1stExon
cg03680291	-0.150976	0.43486	4.34664e-11	1.01066e-07	chr16	47052148	+	cg03680291	chr16:47047799-47048150	S_Shelf			16:47051993-47053093	Unclassified
cg27443377	0.166383	0.655262	4.78419e-11	1.10803e-07	chr3	132843738	-	cg27443377		OpenSea	TMEM108;TMEM108;TMEM108;TMEM108	1stExon;5'UTR;5'UTR;5'UTR
cg05915809	-0.0963024	0.685712	4.79257e-11	1.10803e-07	chr9	99693738	-	cg05915809		OpenSea	NUTM2G;NUTM2G	Body;Body
cg14397231	0.110081	0.238109	4.86223e-11	1.12096e-07	chr4	124940041	+	cg14397231		OpenSea
cg17194270	0.209147	0.404949	4.93081e-11	1.13213e-07	chr22	39759992	-	cg17194270		OpenSea	SYNGR1;SYNGR1;SYNGR1	Body;TSS200;Body
cg20324199	-0.157933	0.223317	4.94466e-11	1.13213e-07	chr9	96080326	+	cg20324199	chr9:96080113-96080330	Island	WNK2	Body
cg00683245	0.197966	0.495765	4.95483e-11	1.13213e-07	chr11	36814959	-	cg00683245		OpenSea
cg22337620	-0.173665	0.408837	4.96618e-11	1.13213e-07	chr18	3689357	-	cg22337620		OpenSea	DLGAP1;DLGAP1;DLGAP1;DLGAP1;DLGAP1;DLGAP1;DLGAP1;DLGAP1;DLGAP1	Body;Body;Body;Body;Body;Body;Body;Body;Body
cg00602811	0.21852	0.522124	5.04181e-11	1.14617e-07	chr2	145278564	+	cg00602811	chr2:145281736-145282269	N_Shelf	ZEB2;ZEB2;ZEB2	TSS1500;TSS1500;TSS1500
cg19216357	0.113134	0.754921	5.10872e-11	1.15816e-07	chr5	162943573	+	cg19216357		OpenSea	MAT2B;MAT2B	Body;Body
cg22877366	-0.227488	0.340191	5.14237e-11	1.16255e-07	chr1	12107668	-	cg22877366		OpenSea			1:12107272-12108029	Promoter_Associated
cg13716200	0.132255	0.195418	5.1745e-11	1.16659e-07	chr1	199430249	+	cg13716200		OpenSea
cg11592082	0.144486	0.654731	5.23411e-11	1.17678e-07	chr1	27683345	-	cg11592082	chr1:27683277-27683590	Island	MAP3K6	Body	1:27683199-27684897	Promoter_Associated_Cell_type_specific
cg12420383	-0.112546	0.618766	5.35364e-11	1.19896e-07	chr17	18996815	+	cg12420383		OpenSea
cg04869770	0.106251	0.680443	5.36215e-11	1.19896e-07	chr1	164561550	+	cg04869770		OpenSea	PBX1	Body
cg03192897	0.185662	0.670086	5.41277e-11	1.20697e-07	chr1	170115351	-	cg03192897		OpenSea	METTL11B	1stExon
cg14229317	0.159681	0.621277	5.43537e-11	1.2087e-07	chr21	36508745	-	cg14229317		OpenSea
cg04554272	-0.284598	0.557863	5.46879e-11	1.21283e-07	chr16	1013990	+	cg04554272	chr16:1014739-1014976	N_Shore	LMF1	Body	16:1013951-1014172	Unclassified_Cell_type_specific
cg23794586	0.0889633	0.714809	5.50003e-11	1.21646e-07	chr18	61515092	+	cg23794586		OpenSea
cg15233820	-0.103356	0.781303	5.61189e-11	1.23643e-07	chr9	14207757	+	cg15233820		OpenSea	NFIB;NFIB;NFIB	Body;Body;Body
cg14992524	-0.193179	0.415303	5.62063e-11	1.23643e-07	chr8	10586135	-	cg14992524	chr8:10586613-10586886	N_Shore	SOX7	Body
cg16149919	0.135807	0.776741	5.73378e-11	1.25793e-07	chr15	99548954	+	cg16149919		OpenSea	LOC145814;LOC145814	5'UTR;TSS200
cg00839850	0.201261	0.58256	5.8989e-11	1.28775e-07	chr4	87872419	-	cg00839850		OpenSea	AFF1	Body
cg19825037	0.236272	0.687807	5.9013e-11	1.28775e-07	chr11	30263038	+	cg19825037		OpenSea
cg08570033	-0.141827	0.505084	5.9291e-11	1.29037e-07	chr5	58822033	+	cg08570033		OpenSea	PDE4D;PDE4D;PDE4D;PDE4D	Body;Body;Body;Body
cg04955333	-0.150884	0.651257	5.96521e-11	1.29478e-07	chr7	2647414	+	cg04955333	chr7:2645524-2645765	S_Shore	IQCE;IQCE	Body;Body	7:2647313-2647459	Unclassified_Cell_type_specific
cg26047192	0.150234	0.256577	6.13324e-11	1.32772e-07	chr3	81155048	-	cg26047192		OpenSea
cg13251913	0.116239	0.352762	6.20659e-11	1.3378e-07	chr16	57673268	-	cg13251913		OpenSea	ADGRG1;ADGRG1;ADGRG1;ADGRG1;ADGRG1;ADGRG1;ADGRG1;ADGRG1;ADGRG1;ADGRG1;ADGRG1;ADGRG1;ADGRG1	1stExon;1stExon;5'UTR;5'UTR;5'UTR;5'UTR;5'UTR;5'UTR;5'UTR;5'UTR;5'UTR;5'UTR;5'UTR
cg26643813	-0.116713	0.161589	6.2157e-11	1.3378e-07	chr12	119813750	-	cg26643813		OpenSea	CCDC60	Body
cg10801420	-0.173777	0.682574	6.22901e-11	1.3378e-07	chr3	9944591	+	cg10801420		OpenSea	IL17RE;IL17RE;IL17RE;IL17RE;IL17RE;IL17RE;IL17RE;IL17RE;IL17RE	5'UTR;5'UTR;1stExon;1stExon;1stExon;ExonBnd;Body;5'UTR;Body
cg21929875	-0.207269	0.667708	6.27029e-11	1.34293e-07	chr11	124622096	-	cg21929875		OpenSea	VSIG2;VSIG2	5'UTR;1stExon
cg26846030	-0.256003	0.575065	6.2858e-11	1.34293e-07	chr19	55549907	-	cg26846030		OpenSea	GP6;GP6;GP6	TSS1500;TSS1500;TSS1500
cg17932407	0.152624	0.530199	6.47243e-11	1.37919e-07	chr12	32261086	+	cg17932407	chr12:32259249-32260165	S_Shore	BICD1;BICD1	Body;Body
cg01809435	0.120736	0.465016	6.51247e-11	1.38411e-07	chr20	62491759	-	cg01809435	chr20:62492849-62494249	N_Shore	ABHD16B	TSS1500
cg27395208	0.0915645	0.178236	6.58802e-11	1.39653e-07	chr11	128557481	+	cg27395208	chr11:128560103-128560537	N_Shelf
cg23306453	-0.151394	0.753877	6.63351e-11	1.40253e-07	chr6	29599012	-	cg23306453	chr6:29600192-29600661	N_Shore	GABBR1;GABBR1	Body;Body
cg15722484	0.115974	0.374022	6.68634e-11	1.41005e-07	chr12	2444833	-	cg15722484		OpenSea	CACNA1C;CACNA1C;CACNA1C;CACNA1C;CACNA1C;CACNA1C;CACNA1C;CACNA1C;CACNA1C;CACNA1C;CACNA1C;CACNA1C;CACNA1C;CACNA1C;CACNA1C;CACNA1C;CACNA1C;CACNA1C;CACNA1C;CACNA1C;CACNA1C;CACNA1C;CACNA1C	Body;Body;Body;Body;Body;Body;Body;Body;Body;Body;Body;Body;Body;Body;Body;Body;Body;Body;Body;Body;Body;Body;Body
cg04337403	-0.100509	0.623084	6.72113e-11	1.41209e-07	chr2	3288737	+	cg04337403	chr2:3289426-3289731	N_Shore	TSSC1	Body
cg16304521	0.143523	0.262345	6.7352e-11	1.41209e-07	chr14	22191827	-	cg16304521		OpenSea			14:22191694-22191989	Unclassified_Cell_type_specific
cg11197061	0.225391	0.354572	6.7479e-11	1.41209e-07	chr3	96988343	-	cg11197061		OpenSea	EPHA6	Body
cg12356730	-0.191599	0.7213	6.79874e-11	1.41909e-07	chr7	151433246	-	cg12356730		OpenSea	PRKAG2;PRKAG2;PRKAG2;PRKAG2	1stExon;5'UTR;Body;Body
cg01123478	0.20021	0.23118	6.85861e-11	1.42793e-07	chr21	31781361	+	cg01123478		OpenSea			21:31781276-31781516	Unclassified_Cell_type_specific
cg02082342	-0.182791	0.647575	6.91095e-11	1.43517e-07	chr11	124622373	+	cg02082342		OpenSea	VSIG2	TSS1500
cg18104015	-0.139137	0.62038	6.93991e-11	1.43752e-07	chr17	81031724	+	cg18104015	chr17:81032582-81032959	N_Shore
cg07163687	0.168013	0.238286	7.18334e-11	1.48229e-07	chr9	129767752	+	cg07163687		OpenSea	RALGPS1;RALGPS1;RALGPS1;RALGPS1	Body;Body;Body;Body	9:129767477-129768028	Unclassified
cg22656404	0.189625	0.529312	7.19234e-11	1.48229e-07	chr8	119878888	-	cg22656404		OpenSea
cg19665316	-0.189743	0.54397	7.24684e-11	1.48976e-07	chr11	77590553	-	cg19665316		OpenSea	INTS4	Body
cg13708645	0.213375	0.467129	7.26825e-11	1.4904e-07	chr12	121974305	-	cg13708645	chr12:121975028-121976140	N_Shore	KDM2B;KDM2B	Body;Body	12:121974073-121974609	Promoter_Associated
cg24646748	0.209838	0.437295	7.33922e-11	1.50119e-07	chr5	82281494	+	cg24646748		OpenSea
cg07383415	0.221202	0.320145	7.37633e-11	1.505e-07	chr2	16845658	+	cg07383415		OpenSea	FAM49A	5'UTR	2:16845535-16845815	Unclassified_Cell_type_specific
cg04392082	-0.210542	0.340675	7.47505e-11	1.52134e-07	chr4	186732926	+	cg04392082		OpenSea	SORBS2;SORBS2;SORBS2;SORBS2;SORBS2;SORBS2;SORBS2	5'UTR;5'UTR;5'UTR;1stExon;TSS1500;1stExon;TSS1500
cg04051206	-0.179989	0.641012	7.56841e-11	1.53651e-07	chr17	17750855	-	cg04051206		OpenSea	TOM1L2;TOM1L2;TOM1L2;TOM1L2;TOM1L2;TOM1L2	3'UTR;3'UTR;3'UTR;3'UTR;3'UTR;3'UTR
cg00575744	0.0903461	0.106263	7.67663e-11	1.55462e-07	chr6	32908642	-	cg00575744		OpenSea	HLA-DMB;HLA-DMB	1stExon;5'UTR	6:32908496-32909716	Unclassified
cg13160058	0.166541	0.306776	7.71861e-11	1.55925e-07	chr8	26243215	+	cg13160058	chr8:26240290-26241017	S_Shelf	BNIP3L	Body
cg00642460	0.375568	0.45154	7.87132e-11	1.58617e-07	chr5	176827697	-	cg00642460	chr5:176827081-176827754	Island	PFN3	TSS200
cg19682134	0.266566	0.554259	7.96278e-11	1.59866e-07	chr8	145750363	-	cg19682134	chr8:145749855-145750410	Island	LRRC14;LRRC24	3'UTR;5'UTR
cg21467684	0.184592	0.537451	7.9725e-11	1.59866e-07	chr10	120995079	-	cg21467684		OpenSea	GRK5	Body
cg26465987	-0.129694	0.687581	8.00312e-11	1.59995e-07	chr7	813708	+	cg26465987	chr7:813627-814392	Island	HEATR2	Body
cg00506306	0.103146	0.21658	8.0556e-11	1.59995e-07	chr7	51207974	-	cg00506306		OpenSea	COBL;COBL;COBL	Body;Body;Body
cg16236263	0.103453	0.105663	8.05598e-11	1.59995e-07	chr6	32908605	-	cg16236263		OpenSea	HLA-DMB;HLA-DMB	1stExon;5'UTR	6:32908496-32909716	Unclassified
cg08869547	-0.16657	0.721485	8.05733e-11	1.59995e-07	chr15	90199883	+	cg08869547	chr15:90198100-90198833	S_Shore	KIF7	TSS1500
cg23218897	-0.179438	0.214126	8.10161e-11	1.60484e-07	chr17	2169522	-	cg23218897		OpenSea	SMG6;SMG6	TSS200;Body	17:2169212-2170238	Unclassified
cg23302436	0.104499	0.36696	8.12614e-11	1.6058e-07	chr3	25475563	+	cg23302436		OpenSea	RARB;RARB;RARB;RARB;RARB;RARB;RARB;RARB;RARB	5'UTR;5'UTR;Body;Body;Body;Body;Body;Body;Body
cg06482315	0.13333	0.707138	8.28638e-11	1.63351e-07	chr20	49195860	-	cg06482315		OpenSea	PTPN1;PTPN1;PTPN1;PTPN1	ExonBnd;ExonBnd;Body;Body
cg21586223	0.117844	0.345273	8.39107e-11	1.65016e-07	chr13	49227121	+	cg21586223		OpenSea
cg02807984	0.0918637	0.137359	8.41747e-11	1.65126e-07	chr11	722258	-	cg02807984	chr11:720561-721369	S_Shore	EPS8L2	Body
cg14661234	-0.264718	0.350651	8.43714e-11	1.65126e-07	chr1	1149192	+	cg14661234	chr1:1149055-1149524	Island	TNFRSF4	Body
cg25094008	0.164135	0.665028	8.47341e-11	1.65439e-07	chr1	28501825	+	cg25094008		OpenSea	PTAFR;PTAFR;PTAFR;PTAFR	5'UTR;5'UTR;5'UTR;5'UTR	1:28501698-28501859	Unclassified_Cell_type_specific
cg17684238	-0.0934601	0.477052	8.54807e-11	1.66499e-07	chr18	35033185	-	cg17684238		OpenSea	CELF4;CELF4;CELF4;CELF4	Body;Body;Body;Body
cg07003941	0.257085	0.540356	8.73767e-11	1.69787e-07	chr22	51016386	-	cg07003941	chr22:51016253-51017020	Island	CPT1B;CPT1B;CPT1B;CPT1B;CPT1B;CPT1B;CPT1B;CHKB-CPT1B	1stExon;5'UTR;5'UTR;5'UTR;5'UTR;5'UTR;5'UTR;Body
cg02766937	0.255253	0.31758	9.14951e-11	1.77367e-07	chr5	12238327	+	cg02766937		OpenSea
cg06385639	-0.107287	0.429868	9.17902e-11	1.77518e-07	chr17	75429087	-	cg06385639		OpenSea	SEPT9;SEPT9;SEPT9;SEPT9;SEPT9;SEPT9;SEPT9	Body;Body;Body;Body;Body;Body;Body	17:75429016-75429225	Unclassified_Cell_type_specific
cg13824500	0.164443	0.707977	9.2113e-11	1.77721e-07	chr10	114394236	-	cg13824500		OpenSea	VTI1A	Body
cg04457572	0.118566	0.544069	9.31426e-11	1.79283e-07	chr10	73303234	-	cg04457572		OpenSea	CDH23;CDH23	Body;Body
cg15768040	0.231604	0.65138	9.5251e-11	1.8291e-07	chr9	98222052	+	cg15768040		OpenSea	PTCH1;PTCH1;PTCH1;PTCH1;PTCH1;PTCH1;PTCH1;PTCH1;PTCH1;PTCH1;PTCH1;PTCH1;PTCH1;PTCH1	Body;Body;Body;Body;Body;Body;Body;ExonBnd;ExonBnd;ExonBnd;ExonBnd;ExonBnd;ExonBnd;ExonBnd
cg07367495	0.0775962	0.263282	9.5615e-11	1.83178e-07	chr11	117688332	-	cg07367495		OpenSea			11:117688229-117689306	Unclassified
cg02897366	0.14148	0.445897	9.74714e-11	1.86297e-07	chr1	201425990	-	cg02897366		OpenSea
cg05950140	0.194449	0.328394	9.85004e-11	1.87824e-07	chr15	95287018	+	cg05950140		OpenSea
cg01399317	0.298196	0.603634	9.92413e-11	1.88796e-07	chr8	144810339	-	cg01399317	chr8:144808221-144810978	Island	FAM83H	Body	8:144808961-144810594	Unclassified_Cell_type_specific
cg09409898	-0.171456	0.20827	9.98869e-11	1.89582e-07	chr17	2169829	+	cg09409898		OpenSea	SMG6;SMG6	TSS1500;Body	17:2169212-2170238	Unclassified
cg04169483	-0.173578	0.377856	1.00915e-10	1.90884e-07	chr8	144965509	-	cg04169483	chr8:144966638-144966880	N_Shore
cg02043749	0.251291	0.596567	1.01041e-10	1.90884e-07	chr8	54983604	+	cg02043749		OpenSea	LYPLA1;LYPLA1;LYPLA1;LYPLA1;LYPLA1;LYPLA1	Body;Body;Body;Body;5'UTR;5'UTR	8:54983604-54983871	Unclassified_Cell_type_specific
cg12571629	-0.241205	0.553258	1.01504e-10	1.91316e-07	chr2	445430	-	cg12571629		OpenSea
cg12549512	0.084425	0.144656	1.01996e-10	1.918e-07	chr8	145137100	-	cg12549512	chr8:145137176-145138235	N_Shore	GPAA1	TSS1500	8:145136881-145138458	Promoter_Associated
cg24985035	-0.16941	0.634186	1.02676e-10	1.92635e-07	chr17	36147478	-	cg24985035		OpenSea
cg12270180	-0.0881616	0.151377	1.0484e-10	1.96017e-07	chr3	11806486	-	cg12270180		OpenSea
cg02040546	0.0883675	0.296685	1.04958e-10	1.96017e-07	chr14	77334270	-	cg02040546		OpenSea	LRRC74A	Body	14:77333843-77334305	Unclassified_Cell_type_specific
cg19166616	0.137461	0.122289	1.05429e-10	1.96447e-07	chr20	62259876	+	cg19166616	chr20:62257589-62259476	S_Shore	GMEB2	TSS1500
cg00927594	-0.130164	0.836925	1.0642e-10	1.9784e-07	chr15	101514299	-	cg00927594	chr15:101513245-101514323	Island	LRRK1	Body
cg05693982	0.113452	0.285116	1.06748e-10	1.98e-07	chr12	12940390	+	cg05693982	chr12:12939713-12940391	Island	APOLD1;APOLD1	Body;Body	12:12939380-12942411	Promoter_Associated
cg13714026	-0.133857	0.694428	1.07287e-10	1.98547e-07	chr10	73385503	-	cg13714026		OpenSea	CDH23;CDH23	Body;Body	10:73385491-73385538	Unclassified_Cell_type_specific
cg08132054	0.178561	0.490281	1.08173e-10	1.99735e-07	chr6	147219465	+	cg08132054		OpenSea	STXBP5-AS1	Body
cg01515659	0.150385	0.512738	1.09223e-10	2.01218e-07	chr1	110017393	+	cg01515659		OpenSea	SYPL2	Body
cg17250537	-0.105296	0.874252	1.0974e-10	2.01716e-07	chr8	144953784	+	cg17250537	chr8:144952047-144952980	S_Shore
cg27456616	0.0594906	0.146475	1.10845e-10	2.03251e-07	chr6	43478261	-	cg27456616	chr6:43477221-43478553	Island	LRRC73;LRRC73	TSS200;TSS200	6:43477531-43478495	Promoter_Associated
cg15775107	0.120872	0.233697	1.11073e-10	2.03251e-07	chr3	159304416	-	cg15775107		OpenSea	IQCJ-SCHIP1;IQCJ-SCHIP1;SCHIP1;SCHIP1;SCHIP1	Body;Body;Body;Body;Body	3:159303571-159305074	Unclassified_Cell_type_specific
cg10629249	0.0716089	0.153454	1.12618e-10	2.05616e-07	chr5	68789822	+	cg10629249	chr5:68788151-68789823	Island	OCLN	5'UTR
cg18415822	0.259451	0.284751	1.13096e-10	2.06028e-07	chr7	155857781	+	cg18415822	chr7:155856030-155856349	S_Shore
cg17177602	-0.193918	0.476371	1.13594e-10	2.06475e-07	chr1	1196457	+	cg17177602		OpenSea	UBE2J2;UBE2J2;LOC100128842;UBE2J2;UBE2J2	Body;Body;Body;Body;Body	1:1196366-1196490	Unclassified_Cell_type_specific
cg25818583	-0.243944	0.557226	1.13957e-10	2.06673e-07	chr19	55549801	-	cg25818583		OpenSea	GP6;GP6	TSS200;TSS200
cg21212234	0.161197	0.252034	1.14799e-10	2.07739e-07	chr16	65706984	+	cg21212234		OpenSea
cg03195216	0.117892	0.338584	1.17549e-10	2.12246e-07	chr2	37795832	+	cg03195216		OpenSea
cg10490842	0.221836	0.499251	1.18021e-10	2.12628e-07	chr22	51016604	-	cg10490842	chr22:51016253-51017020	Island	CPT1B;CPT1B;CPT1B;CHKB-CPT1B;CPT1B;CPT1B;CPT1B;CPT1B	5'UTR;5'UTR;TSS200;Body;5'UTR;5'UTR;5'UTR;5'UTR	22:51016564-51016973	Unclassified_Cell_type_specific
cg02684057	-0.100293	0.1551	1.18736e-10	2.13206e-07	chr18	53778561	+	cg02684057		OpenSea	LINC01539;LINC01539	Body;Body
cg25948180	0.149761	0.312939	1.18865e-10	2.13206e-07	chr11	34936781	-	cg25948180	chr11:34937328-34938380	N_Shore	PDHX;PDHX;APIP;PDHX	TSS1500;TSS1500;Body;TSS1500
cg10290566	-0.125964	0.721225	1.19305e-10	2.13527e-07	chr16	1630132	-	cg10290566		OpenSea	IFT140	Body
cg22420384	-0.193279	0.487135	1.19731e-10	2.13819e-07	chr5	177870276	-	cg22420384		OpenSea	COL23A1	Body	5:177870179-177870340	Unclassified_Cell_type_specific
cg13126206	-0.0715429	0.5678	1.20456e-10	2.14645e-07	chr8	22930189	+	cg13126206	chr8:22925655-22926912	S_Shelf			8:22930173-22930298	Unclassified_Cell_type_specific
cg17300750	0.165103	0.405814	1.2155e-10	2.16121e-07	chr16	2288072	+	cg17300750	chr16:2286600-2288073	Island	DNASE1L2	Body
cg10754935	0.104211	0.263316	1.21935e-10	2.16336e-07	chr10	104182753	-	cg10754935	chr10:104180478-104182042	S_Shore	FBXL15	3'UTR	10:104182242-104183134	Promoter_Associated
cg20418711	0.27139	0.362688	1.22813e-10	2.17421e-07	chr21	36259179	-	cg20418711	chr21:36258952-36259472	Island	RUNX1;RUNX1;RUNX1	1stExon;1stExon;Body
cg20242066	-0.241095	0.459017	1.25629e-10	2.21924e-07	chr2	136595261	-	cg20242066		OpenSea	LCT	TSS1500
cg10339152	-0.191039	0.387215	1.25911e-10	2.21943e-07	chr20	749452	-	cg10339152		OpenSea	C20orf54	TSS1500
cg16674514	0.143444	0.563681	1.26268e-10	2.22092e-07	chr17	42145043	+	cg16674514	chr17:42143654-42144096	S_Shore	LSM12	TSS200
cg20775254	-0.0915626	0.684343	1.26552e-10	2.22113e-07	chr2	95940705	-	cg20775254		OpenSea	PROM2;PROM2;PROM2	Body;Body;Body
cg21598389	-0.17311	0.572838	1.30506e-10	2.28211e-07	chr15	59584281	+	cg21598389		OpenSea	MYO1E	Body
cg09740078	-0.145198	0.321836	1.30586e-10	2.28211e-07	chr14	27333210	-	cg09740078		OpenSea
cg17137888	-0.1315	0.485754	1.34642e-10	2.34195e-07	chr10	5592777	+	cg17137888		OpenSea			10:5592676-5592779	Unclassified_Cell_type_specific
cg19485280	0.126222	0.552434	1.34749e-10	2.34195e-07	chr2	135494047	+	cg19485280		OpenSea
cg26548600	-0.0755092	0.790554	1.34871e-10	2.34195e-07	chr7	139306075	-	cg26548600		OpenSea	HIPK2;HIPK2	Body;Body	7:139305207-139306086	Unclassified
cg01204844	0.123679	0.514962	1.35621e-10	2.34997e-07	chr22	40437423	-	cg01204844	chr22:40440852-40441810	N_Shelf
cg09348441	-0.269337	0.388277	1.36527e-10	2.36021e-07	chr12	28261639	-	cg09348441		OpenSea
cg09337121	0.118592	0.263055	1.3679e-10	2.36021e-07	chr14	23769999	+	cg09337121	chr14:23770512-23771902	N_Shore	PPP1R3E	Body	14:23768914-23771359	Promoter_Associated
cg15557760	0.183015	0.532264	1.40126e-10	2.40981e-07	chr8	53162099	+	cg15557760		OpenSea	ST18	5'UTR
cg03975644	0.131785	0.370084	1.40255e-10	2.40981e-07	chr12	49596002	+	cg03975644		OpenSea
cg04659944	-0.244385	0.402063	1.42208e-10	2.43823e-07	chr1	94684108	-	cg04659944		OpenSea	ARHGAP29	Body
cg05693938	0.160715	0.397303	1.4254e-10	2.4388e-07	chr2	142943870	-	cg05693938		OpenSea
cg04177599	-0.11282	0.734563	1.45353e-10	2.47788e-07	chr1	117505288	-	cg04177599		OpenSea	PTGFRN	Body
cg15146515	0.0808666	0.103166	1.45432e-10	2.47788e-07	chr19	49250561	-	cg15146515	chr19:49253688-49254221	N_Shelf	IZUMO1	TSS1500	19:49250309-49250671	Unclassified
cg26188212	-0.193974	0.423713	1.45862e-10	2.48004e-07	chr1	228967124	+	cg26188212		OpenSea			1:228966816-228967171	Unclassified_Cell_type_specific
cg12243822	0.0948462	0.371672	1.47081e-10	2.49556e-07	chr3	58201182	+	cg12243822		OpenSea	DNASE1L3	TSS1500	3:58201001-58201242	Unclassified_Cell_type_specific
cg15139153	-0.174564	0.255799	1.47768e-10	2.50202e-07	chr6	89339715	-	cg15139153		OpenSea	RNGTT;RNGTT;RNGTT	Body;Body;Body
cg26620688	0.237254	0.641846	1.49002e-10	2.51769e-07	chr19	3576737	-	cg26620688	chr19:3576628-3578314	Island	HMG20B	Body
cg18224611	-0.125757	0.64062	1.49402e-10	2.51924e-07	chr21	36986569	-	cg18224611		OpenSea
cg11108505	0.095822	0.147313	1.5102e-10	2.54126e-07	chr13	29714576	-	cg11108505		OpenSea	MTUS2	Body
cg20784591	-0.0979757	0.368738	1.53629e-10	2.57984e-07	chr7	99972461	-	cg20784591		OpenSea	PILRA;PILRA;PILRA	Body;Body;Body	7:99972446-99972548	Unclassified_Cell_type_specific
cg00518702	0.153466	0.374414	1.54383e-10	2.58718e-07	chr6	113886046	-	cg00518702		OpenSea
cg10613282	0.236913	0.44347	1.57305e-10	2.63074e-07	chr1	101536031	-	cg10613282		OpenSea	LOC102606465	Body
cg00966672	-0.0879575	0.593415	1.60384e-10	2.67676e-07	chr21	45329952	-	cg00966672		OpenSea	AGPAT3	5'UTR
cg22149555	-0.259135	0.361311	1.60755e-10	2.67747e-07	chr12	133410880	-	cg22149555	chr12:133412394-133413170	N_Shore			12:133410496-133411407	Unclassified
cg19953487	0.16006	0.528633	1.62265e-10	2.69713e-07	chr13	91807296	+	cg19953487		OpenSea	LINC00379	Body
cg11811960	-0.103115	0.691967	1.64077e-10	2.71812e-07	chr1	1085580	+	cg11811960		OpenSea
cg02993069	0.209123	0.139874	1.64499e-10	2.71812e-07	chr1	36786777	+	cg02993069	chr1:36786500-36789402	Island	C1orf113;C1orf113	3'UTR;3'UTR
cg06242449	-0.138754	0.25196	1.6474e-10	2.71812e-07	chr8	144965577	+	cg06242449	chr8:144966638-144966880	N_Shore
cg00907998	0.16089	0.476015	1.6486e-10	2.71812e-07	chr10	12313167	-	cg00907998		OpenSea
cg01933073	-0.234579	0.272749	1.65449e-10	2.72233e-07	chr4	186732942	+	cg01933073		OpenSea	SORBS2;SORBS2;SORBS2;SORBS2;SORBS2;SORBS2;SORBS2	5'UTR;5'UTR;5'UTR;1stExon;TSS1500;1stExon;TSS1500
cg09487449	0.13196	0.637234	1.65913e-10	2.72446e-07	chr19	47983663	-	cg09487449	chr19:47987329-47987622	N_Shelf	KPTN	Body
cg12118986	-0.14108	0.214855	1.66267e-10	2.72479e-07	chr19	39074494	+	cg12118986		OpenSea	RYR1;RYR1	Body;Body
cg04802986	-0.354173	0.654277	1.67798e-10	2.74438e-07	chr1	202255958	-	cg04802986		OpenSea	LGR6;LGR6;LGR6	Body;Body;Body
cg19303898	0.250831	0.51409	1.69421e-10	2.76419e-07	chr1	170115258	-	cg19303898		OpenSea	METTL11B	1stExon
cg26037180	-0.227562	0.57598	1.69687e-10	2.76419e-07	chr14	88199948	+	cg26037180		OpenSea
cg09119610	-0.192069	0.506744	1.71458e-10	2.78354e-07	chr2	206477764	+	cg09119610		OpenSea	PARD3B;PARD3B;PARD3B;PARD3B	Body;Body;Body;Body
cg25596989	-0.14308	0.264269	1.71557e-10	2.78354e-07	chr10	24868920	-	cg25596989		OpenSea
cg25049844	-0.075812	0.683456	1.73159e-10	2.80396e-07	chr21	46933374	+	cg25049844	chr21:46932081-46932387	S_Shore	COL18A1;COL18A1;COL18A1	3'UTR;3'UTR;3'UTR
cg15942325	0.15897	0.325287	1.73906e-10	2.81049e-07	chr8	9268401	+	cg15942325		OpenSea
cg06532506	-0.05962	0.7852	1.79207e-10	2.89042e-07	chr21	47391846	-	cg06532506	chr21:47392495-47394536	N_Shore	LOC101928796	TSS1500	21:47391476-47392022	Unclassified_Cell_type_specific
cg07819065	-0.115542	0.529928	1.82673e-10	2.94022e-07	chr17	56605439	+	cg07819065	chr17:56609025-56609583	N_Shelf	SEPT4;SEPT4;SEPT4;SEPT4;SEPT4;SEPT4;SEPT4;SEPT4;SEPT4;SEPT4-AS1	Body;TSS200;Body;Body;Body;Body;Body;Body;Body;Body
cg05215830	-0.175383	0.616339	1.83015e-10	2.94022e-07	chr19	55549826	+	cg05215830		OpenSea	GP6;GP6	TSS200;TSS200
cg02691325	0.157785	0.226667	1.8356e-10	2.94318e-07	chr6	44243682	+	cg02691325	chr6:44243085-44244481	Island	TMEM151B	Body	6:44243254-44244535	Unclassified_Cell_type_specific
cg10380221	-0.0642127	0.144039	1.88115e-10	3.01031e-07	chr16	31075618	-	cg10380221	chr16:31075084-31075756	Island	ZNF668	Body	16:31075301-31076087	Gene_Associated_Cell_type_specific
cg23266308	-0.138523	0.4855	1.89158e-10	3.02107e-07	chr3	9944212	+	cg23266308		OpenSea	IL17RE;IL17RE;IL17RE;IL17RE;IL17RE	TSS1500;TSS1500;TSS1500;TSS1500;TSS200
cg07438822	0.141777	0.348732	1.9191e-10	3.05904e-07	chr2	74671795	-	cg07438822	chr2:74667593-74669403	S_Shelf
cg23906067	0.159697	0.552829	1.92757e-10	3.06555e-07	chr6	31939112	+	cg23906067	chr6:31939730-31940559	N_Shore	STK19;STK19;DOM3Z;STK19	TSS1500;TSS1500;Body;Body
cg22648199	-0.0774504	0.723761	1.9307e-10	3.06555e-07	chr6	43795876	+	cg22648199		OpenSea
cg12500707	0.156174	0.618986	1.94668e-10	3.08492e-07	chr1	170115042	-	cg12500707		OpenSea	METTL11B	TSS200
cg02790305	-0.233197	0.315487	1.96408e-10	3.10542e-07	chr4	186732932	+	cg02790305		OpenSea	SORBS2;SORBS2;SORBS2;SORBS2;SORBS2;SORBS2;SORBS2	5'UTR;5'UTR;5'UTR;1stExon;TSS1500;1stExon;TSS1500
cg25233672	0.118586	0.308364	1.96723e-10	3.10542e-07	chr5	172087055	+	cg25233672		OpenSea	NEURL1B	Body
cg16775629	0.102026	0.22161	1.97949e-10	3.11875e-07	chr6	108910710	-	cg16775629		OpenSea	FOXO3;FOXO3	Body;Body
cg24067803	-0.0910157	0.718571	1.98666e-10	3.12402e-07	chr11	70653378	+	cg24067803		OpenSea	SHANK2	Body
cg08578119	0.228064	0.327814	2.01703e-10	3.16568e-07	chr1	84899125	+	cg08578119		OpenSea			1:84898878-84900487	Unclassified
cg16813301	-0.0925925	0.678298	2.02943e-10	3.17689e-07	chr5	177350820	-	cg16813301		OpenSea
cg23715045	-0.140957	0.697243	2.03196e-10	3.17689e-07	chr11	124621944	-	cg23715045		OpenSea	VSIG2	Body
cg20947760	-0.144605	0.261731	2.04466e-10	3.18608e-07	chr10	3392776	-	cg20947760		OpenSea	LOC105376360	Body
cg20736068	0.0873956	0.305041	2.04727e-10	3.18608e-07	chr1	33169227	-	cg20736068	chr1:33168019-33168865	S_Shore	SYNC;SYNC	TSS1500;TSS1500
cg23080199	-0.165875	0.591911	2.04955e-10	3.18608e-07	chr3	13594970	+	cg23080199	chr3:13590414-13591008	S_Shelf	FBLN2;FBLN2	5'UTR;5'UTR
cg05001580	0.154234	0.248676	2.06881e-10	3.20991e-07	chr19	50193857	-	cg05001580	chr19:50193020-50194798	Island	CPT1C;CPT1C;C19orf76	TSS1500;TSS1500;3'UTR	19:50192245-50194371	Promoter_Associated
cg16423289	0.146039	0.441873	2.0854e-10	3.22803e-07	chr18	71559384	-	cg16423289		OpenSea
cg09938692	0.170545	0.628274	2.0884e-10	3.22803e-07	chr4	137203268	+	cg09938692		OpenSea
cg23289456	-0.218495	0.470196	2.10207e-10	3.24301e-07	chr20	749620	+	cg23289456		OpenSea	C20orf54	TSS1500
cg16735956	-0.127076	0.726861	2.11985e-10	3.26068e-07	chr6	36932863	+	cg16735956	chr6:36929837-36930135	S_Shelf
cg25861234	0.136298	0.685464	2.12481e-10	3.26068e-07	chr8	21778963	+	cg25861234	chr8:21776842-21777942	S_Shore	XPO7	Body
cg14251889	-0.155184	0.252641	2.12778e-10	3.26068e-07	chr1	245785119	+	cg14251889		OpenSea	KIF26B	Body	1:245784935-245785284	Unclassified_Cell_type_specific
cg24986265	0.154307	0.676597	2.1295e-10	3.26068e-07	chr9	28671202	-	cg24986265		OpenSea	LINGO2;LINGO2	5'UTR;5'UTR
cg06566299	-0.248719	0.51339	2.14603e-10	3.27983e-07	chr2	1098174	-	cg06566299		OpenSea	SNTG2	Body
cg18489475	0.0607034	0.0970695	2.16274e-10	3.29919e-07	chr19	47617233	-	cg18489475	chr19:47615253-47617101	S_Shore	ZC3H4	TSS1500	19:47615799-47617263	Promoter_Associated
cg03238702	-0.162681	0.244756	2.20397e-10	3.35582e-07	chr17	26173312	-	cg03238702		OpenSea
cg01569388	-0.114924	0.330198	2.22022e-10	3.37426e-07	chr11	75303936	-	cg01569388		OpenSea	MAP6	Body
cg12826936	-0.145259	0.554561	2.26395e-10	3.43433e-07	chr15	62123129	+	cg12826936		OpenSea
cg13462850	-0.153226	0.509923	2.28994e-10	3.46731e-07	chr6	170252203	-	cg13462850		OpenSea
cg05303899	-0.142331	0.619028	2.33041e-10	3.52205e-07	chr2	9919494	+	cg05303899		OpenSea
cg21229608	-0.144664	0.307162	2.34723e-10	3.53999e-07	chr5	133440543	+	cg21229608		OpenSea			5:133440512-133441228	Unclassified
cg22203546	0.126833	0.19776	2.35095e-10	3.53999e-07	chr6	106895814	+	cg22203546		OpenSea
cg09554443	-0.149217	0.291891	2.3621e-10	3.55023e-07	chr1	167487762	+	cg09554443		OpenSea	CD247;CD247;CD247;CD247	1stExon;5'UTR;1stExon;5'UTR	1:167486693-167488230	Promoter_Associated_Cell_type_specific
cg06243115	0.21258	0.355486	2.36832e-10	3.55302e-07	chr18	65258106	+	cg06243115		OpenSea	LOC643542	Body
cg08419476	-0.331191	0.447167	2.43214e-10	3.64208e-07	chr11	12739670	-	cg08419476		OpenSea	TEAD1	5'UTR	11:12739538-12739759	Unclassified
cg12254062	-0.0866868	0.862603	2.44765e-10	3.65512e-07	chr21	33851096	-	cg12254062		OpenSea	EVA1C;EVA1C;EVA1C	Body;Body;Body
cg22510139	0.145122	0.51454	2.45412e-10	3.65512e-07	chr1	3058822	+	cg22510139	chr1:3059050-3059268	N_Shore	PRDM16;PRDM16	Body;Body
cg14342850	0.110466	0.584389	2.45428e-10	3.65512e-07	chr9	34666173	-	cg14342850	chr9:34664930-34665687	S_Shore
cg17094065	-0.137208	0.556843	2.46563e-10	3.66533e-07	chr12	53443584	+	cg17094065	chr12:53441384-53441706	S_Shore	TENC1;TENC1;TENC1	TSS1500;5'UTR;Body
cg06378100	0.131902	0.521625	2.49128e-10	3.69672e-07	chr16	48656724	-	cg06378100		OpenSea			16:48656723-48657926	Promoter_Associated
cg04549697	0.131605	0.452186	2.53657e-10	3.7571e-07	chr14	69827589	-	cg04549697		OpenSea
cg18468041	-0.128533	0.477131	2.54708e-10	3.76583e-07	chr10	851101	-	cg18468041	chr10:851100-851525	Island
cg04048172	0.150643	0.149762	2.55777e-10	3.7748e-07	chr7	46816228	-	cg04048172		OpenSea
cg01188191	-0.0720557	0.257465	2.57993e-10	3.80063e-07	chr6	32047349	-	cg01188191	chr6:32046815-32047094	S_Shore	TNXB	Body
cg17156690	-0.108404	0.705269	2.62117e-10	3.85442e-07	chr9	116262381	+	cg17156690		OpenSea	RGS3;RGS3;RGS3;RGS3;RGS3	TSS1500;TSS1500;Body;Body;Body
cg02325250	-0.0960037	0.511299	2.67394e-10	3.92494e-07	chr5	131409289	+	cg02325250		OpenSea	CSF2	TSS200
cg14555276	0.170756	0.43734	2.70609e-10	3.96501e-07	chr18	57621101	-	cg14555276		OpenSea			18:57620983-57621116	Unclassified_Cell_type_specific
cg07504040	0.204005	0.637241	2.75254e-10	4.02294e-07	chr1	236925965	+	cg07504040		OpenSea	ACTN2	3'UTR
cg05206786	0.257031	0.435362	2.75549e-10	4.02294e-07	chr16	65580496	-	cg05206786		OpenSea	LINC00922	Body
cg14937925	0.209384	0.640829	2.76804e-10	4.03132e-07	chr2	218063880	+	cg14937925		OpenSea
cg22349363	0.140786	0.25853	2.7711e-10	4.03132e-07	chr4	55182038	+	cg22349363		OpenSea			4:55181743-55182163	Unclassified_Cell_type_specific
cg12720574	0.287528	0.478844	2.78806e-10	4.04877e-07	chr18	24230896	-	cg12720574		OpenSea	KCTD1	Body
cg12980091	0.153896	0.411202	2.79606e-10	4.05318e-07	chr2	60772513	+	cg12980091		OpenSea	BCL11A;BCL11A;BCL11A	Body;Body;Body
cg15642326	0.105291	0.259157	2.83474e-10	4.10196e-07	chr19	45754146	-	cg15642326	chr19:45754630-45755261	N_Shore	MARK4	TSS1500
cg02462353	-0.208825	0.518289	2.84213e-10	4.10538e-07	chr19	55549799	-	cg02462353		OpenSea	GP6;GP6	TSS200;TSS200
cg22974467	-0.215532	0.526869	2.88404e-10	4.15855e-07	chr11	77168514	-	cg22974467		OpenSea	PAK1;PAK1	5'UTR;5'UTR
cg01237541	0.222749	0.443223	2.92566e-10	4.20779e-07	chr10	85306289	+	cg01237541		OpenSea
cg18791929	0.143929	0.559846	2.9285e-10	4.20779e-07	chr3	108205828	-	cg18791929		OpenSea	MYH15	Body
cg17395940	0.101067	0.550477	2.93637e-10	4.21168e-07	chr10	73561279	-	cg17395940		OpenSea	CDH23;CDH23;CDH23	Body;Body;Body	10:73561222-73561471	Unclassified_Cell_type_specific
cg13551783	-0.16661	0.423281	2.96165e-10	4.24048e-07	chr1	15773099	-	cg13551783		OpenSea	CTRC	3'UTR
cg26890182	-0.151931	0.698763	3.01755e-10	4.31297e-07	chr2	135621176	-	cg26890182		OpenSea	ACMSD	Body
cg07710974	0.177545	0.632498	3.04878e-10	4.33883e-07	chr8	54857892	+	cg07710974		OpenSea	RGS20;RGS20;RGS20;RGS20;RGS20;RGS20	Body;Body;Body;Body;Body;Body
cg13328496	0.129136	0.561841	3.05565e-10	4.33883e-07	chr10	81227764	-	cg13328496		OpenSea			10:81227180-81228213	Unclassified
cg02282640	-0.126478	0.774746	3.05594e-10	4.33883e-07	chr16	81743587	+	cg02282640		OpenSea	CMIP;CMIP	3'UTR;3'UTR
cg17632777	0.154263	0.634222	3.05692e-10	4.33883e-07	chr17	73402767	+	cg17632777	chr17:73401217-73401988	S_Shore	GRB2;GRB2	TSS1500;TSS1500
cg05067286	0.108952	0.31817	3.06935e-10	4.34892e-07	chr11	129686365	+	cg05067286	chr11:129685737-129686211	S_Shore	TMEM45B	5'UTR
cg06579440	0.123965	0.22694	3.23209e-10	4.57156e-07	chr6	41270673	+	cg06579440		OpenSea
cg19169932	-0.162928	0.430915	3.27531e-10	4.62468e-07	chr15	62861955	+	cg19169932		OpenSea
cg03724062	0.139317	0.315044	3.3149e-10	4.67249e-07	chr1	214746876	-	cg03724062		OpenSea
cg17250929	-0.149916	0.421761	3.39614e-10	4.77875e-07	chr1	153513810	+	cg17250929		OpenSea	S100A5	Body
cg04790662	0.221917	0.209421	3.42826e-10	4.81564e-07	chr8	82005985	+	cg04790662		OpenSea	PAG1	5'UTR
cg22163280	-0.116263	0.686349	3.44232e-10	4.8271e-07	chr17	72423543	+	cg22163280	chr17:72426783-72428977	N_Shelf
cg00508575	0.101631	0.639901	3.45717e-10	4.83385e-07	chr12	90050967	-	cg00508575		OpenSea	ATP2B1;ATP2B1	TSS1500;TSS1500
cg14023398	0.115615	0.442588	3.45898e-10	4.83385e-07	chr4	40633068	+	cg14023398	chr4:40631740-40632587	S_Shore	RBM47	TSS1500
cg06192313	0.0907988	0.240126	3.47238e-10	4.84428e-07	chr10	134202158	-	cg06192313		OpenSea
cg20523987	0.0737055	0.530027	3.48439e-10	4.85273e-07	chr1	149890289	-	cg20523987		OpenSea	SV2A	TSS1500
cg03668360	0.156202	0.466936	3.49504e-10	4.85927e-07	chr2	97466225	+	cg03668360		OpenSea	CNNM4	Body
cg16744803	0.11311	0.415625	3.52382e-10	4.89095e-07	chr6	109236057	+	cg16744803		OpenSea	ARMC2;ARMC2-AS1;ARMC2	Body;Body;Body
cg08972986	-0.196774	0.449056	3.54291e-10	4.90911e-07	chr12	89340770	-	cg08972986		OpenSea
cg23063807	0.186084	0.410825	3.57339e-10	4.93506e-07	chr2	506174	-	cg23063807	chr2:502994-503502	S_Shelf
cg11661639	0.144	0.630784	3.57374e-10	4.93506e-07	chr7	65796140	+	cg11661639		OpenSea	TPST1	Body
cg25629409	-0.120754	0.192931	3.5826e-10	4.93894e-07	chr1	226099128	-	cg25629409		OpenSea			1:226098654-226100069	Unclassified
cg00319627	-0.125606	0.580637	3.66043e-10	5.03773e-07	chr10	134814687	+	cg00319627		OpenSea
cg14234394	0.171248	0.551045	3.66964e-10	5.0419e-07	chr1	212787866	-	cg14234394		OpenSea	ATF3;ATF3;ATF3;ATF3;ATF3;ATF3	5'UTR;5'UTR;5'UTR;5'UTR;TSS1500;5'UTR
cg04186280	-0.142654	0.759156	3.69454e-10	5.06758e-07	chr1	28641063	+	cg04186280		OpenSea
cg10108994	0.179253	0.538429	3.71698e-10	5.07737e-07	chr18	25165816	-	cg10108994		OpenSea
cg12371563	-0.150783	0.453413	3.718e-10	5.07737e-07	chr5	123986915	+	cg12371563	chr5:123987398-123987748	N_Shore	ZNF608	Body
cg17887974	-0.12141	0.476047	3.72034e-10	5.07737e-07	chr3	47464389	+	cg17887974		OpenSea	SCAP	Body
cg05197055	0.13123	0.418748	3.73994e-10	5.0956e-07	chr1	85166037	-	cg05197055		OpenSea
cg08884932	-0.108626	0.360981	3.76071e-10	5.11536e-07	chr1	1196725	-	cg08884932		OpenSea	UBE2J2;UBE2J2;LOC100128842;UBE2J2;UBE2J2	Body;Body;Body;Body;Body
cg19418809	-0.204786	0.352113	3.78913e-10	5.14544e-07	chr1	82265645	-	cg19418809	chr1:82265998-82269048	N_Shore	ADGRL2;ADGRL2;ADGRL2;ADGRL2	TSS1500;TSS1500;TSS1500;5'UTR
cg17490168	0.0609038	0.0744418	3.80741e-10	5.16167e-07	chr18	77616798	-	cg17490168		OpenSea			18:77616549-77617158	Unclassified_Cell_type_specific
cg01188867	0.0970899	0.256241	3.81407e-10	5.16212e-07	chr1	186071906	+	cg01188867		OpenSea	HMCN1;MIR548F1	Body;Body
cg20534846	0.193918	0.474215	3.83288e-10	5.1745e-07	chr9	8188954	-	cg20534846		OpenSea
cg09477886	0.121939	0.557962	3.84176e-10	5.1745e-07	chr5	10507827	-	cg09477886		OpenSea
cg03787282	-0.250926	0.458692	3.84287e-10	5.1745e-07	chr3	106718760	-	cg03787282		OpenSea
cg19607180	0.212053	0.50341	3.85195e-10	5.1745e-07	chr6	18057064	+	cg19607180		OpenSea
cg14803663	0.0746191	0.27647	3.85753e-10	5.1745e-07	chr12	89920263	+	cg14803663	chr12:89919012-89919904	S_Shore	POC1B;POC1B;POC1B;POC1B-GALNT4;POC1B-GALNT4;POC1B	TSS1500;TSS1500;TSS1500;TSS1500;TSS1500;TSS1500
cg15259572	0.156816	0.243016	3.86125e-10	5.1745e-07	chr19	1262967	+	cg15259572	chr19:1260264-1261334	S_Shore
cg11862081	-0.109558	0.497905	3.89087e-10	5.20121e-07	chr11	66625106	+	cg11862081	chr11:66623620-66626614	Island	PC;LRFN4;PC;LRFN4;PC	Body;5'UTR;Body;1stExon;Body	11:66625102-66625651	Promoter_Associated
cg01664727	0.370783	0.584834	3.89393e-10	5.20121e-07	chr21	36258423	+	cg01664727	chr21:36258952-36259472	N_Shore	RUNX1;RUNX1;RUNX1	Body;Body;Body
cg01875986	-0.123759	0.603544	3.90334e-10	5.20525e-07	chr2	10678797	+	cg01875986		OpenSea
cg14266862	0.0626913	0.0966651	3.91602e-10	5.21365e-07	chr10	104181982	+	cg14266862	chr10:104180478-104182042	Island	FBXL15	Body	10:104180117-104182074	Promoter_Associated
cg26739800	0.0924671	0.290849	3.95461e-10	5.25307e-07	chr16	84177597	-	cg26739800	chr16:84178000-84179223	N_Shore	HSDL1;LRRC50;HSDL1	5'UTR;TSS1500;5'UTR
cg12312386	-0.119942	0.578647	3.9585e-10	5.25307e-07	chr12	129291774	+	cg12312386		OpenSea	SLC15A4	Body
cg03330058	0.109176	0.313076	3.9951e-10	5.29302e-07	chr3	127392403	-	cg03330058	chr3:127391011-127392434	Island	ABTB1;ABTB1;ABTB1	Body;5'UTR;Body
cg01765653	-0.152732	0.517884	4.00351e-10	5.29504e-07	chr6	29599160	+	cg01765653	chr6:29600192-29600661	N_Shore	GABBR1;GABBR1	Body;Body
cg11605821	0.142013	0.338384	4.01326e-10	5.29504e-07	chr21	40270495	-	cg11605821		OpenSea	LOC400867	Body
cg03005851	0.11176	0.372167	4.01948e-10	5.29504e-07	chr1	11113287	-	cg03005851		OpenSea
cg24266825	0.206492	0.550793	4.02257e-10	5.29504e-07	chr3	187684611	+	cg24266825		OpenSea
cg18477758	-0.213671	0.490536	4.05822e-10	5.32756e-07	chr9	25864636	-	cg18477758		OpenSea
cg11554780	0.162953	0.479267	4.06033e-10	5.32756e-07	chr3	4612770	-	cg11554780		OpenSea	ITPR1;ITPR1;ITPR1	Body;Body;Body
cg27459367	0.0885843	0.627877	4.08568e-10	5.35222e-07	chr7	151622679	-	cg27459367		OpenSea
cg08243524	0.119362	0.202368	4.12283e-10	5.39223e-07	chr19	6482011	+	cg08243524		OpenSea	DENND1C	TSS1500	19:6481218-6482190	Promoter_Associated_Cell_type_specific
cg02457866	0.144736	0.3514	4.20759e-10	5.4892e-07	chr1	84900707	+	cg02457866		OpenSea
cg05897030	0.185503	0.406334	4.21043e-10	5.4892e-07	chr12	27702201	-	cg05897030		OpenSea	PPFIBP1;PPFIBP1	5'UTR;5'UTR
cg06808571	0.111622	0.387357	4.22577e-10	5.50041e-07	chr7	150642256	-	cg06808571	chr7:150644455-150644767	N_Shelf	KCNH2;KCNH2	3'UTR;3'UTR
cg06530441	0.245508	0.484854	4.27927e-10	5.56118e-07	chr22	51016950	-	cg06530441	chr22:51016253-51017020	Island	CPT1B;CPT1B;CPT1B;CHKB-CPT1B;CPT1B;CPT1B;CPT1B;CPT1B	TSS200;TSS1500;5'UTR;Body;5'UTR;5'UTR;5'UTR;TSS200	22:51016564-51016973	Unclassified_Cell_type_specific
cg04916911	0.0543928	0.0851163	4.29386e-10	5.57127e-07	chr12	86268154	+	cg04916911		OpenSea	NTS;NTS	5'UTR;1stExon	12:86267969-86268186	Unclassified_Cell_type_specific
cg07104137	0.100605	0.118829	4.30582e-10	5.57792e-07	chr8	69097413	-	cg07104137		OpenSea	PREX2	Body
cg14451730	0.143559	0.380268	4.31455e-10	5.58038e-07	chr3	62905621	-	cg14451730		OpenSea
cg23166857	-0.195851	0.258896	4.34967e-10	5.6169e-07	chr1	1149501	+	cg23166857	chr1:1149055-1149524	Island	TNFRSF4	1stExon
cg02097767	0.0553524	0.0677898	4.40299e-10	5.67676e-07	chr18	9095343	-	cg02097767		OpenSea			18:9095271-9095794	Unclassified_Cell_type_specific
cg08975915	0.103896	0.689218	4.42168e-10	5.69188e-07	chr12	90050928	-	cg08975915		OpenSea	ATP2B1;ATP2B1	TSS1500;TSS1500
cg13462219	0.254591	0.632525	4.45034e-10	5.71975e-07	chr8	144649510	-	cg13462219	chr8:144649331-144649742	Island	C8orf73	Body
cg22650569	0.177316	0.401191	4.51557e-10	5.79446e-07	chr18	26121656	+	cg22650569		OpenSea
cg11650948	0.087938	0.563584	4.58346e-10	5.87234e-07	chr12	31798865	+	cg11650948		OpenSea	C12orf72	TSS1500
cg12067421	-0.111654	0.658714	4.62591e-10	5.9117e-07	chr1	203246482	-	cg12067421	chr1:203242519-203242818	S_Shelf			1:203246401-203246632	Unclassified_Cell_type_specific
cg14560110	0.272949	0.629184	4.62867e-10	5.9117e-07	chr17	20799470	+	cg14560110	chr17:20798957-20800112	Island	CCDC144NL	TSS200	17:20798859-20799808	Unclassified
cg24586210	-0.185283	0.646038	4.69122e-10	5.97774e-07	chr6	148726064	+	cg24586210		OpenSea	SASH1	Body
cg04535120	-0.13632	0.24603	4.69503e-10	5.97774e-07	chr8	16613053	-	cg04535120		OpenSea
cg23955273	-0.172634	0.369905	4.73623e-10	6.01674e-07	chr4	26328591	-	cg23955273		OpenSea	RBPJ;RBPJ;RBPJ;RBPJ	Body;Body;5'UTR;Body
cg24876618	0.127382	0.589708	4.7404e-10	6.01674e-07	chr2	182311777	-	cg24876618		OpenSea
cg16301036	0.154637	0.438888	4.80787e-10	6.09289e-07	chr12	118808298	-	cg16301036	chr12:118809324-118811021	N_Shore	TAOK3	5'UTR	12:118808291-118808458	Unclassified_Cell_type_specific
cg09981914	-0.179514	0.228353	4.83336e-10	6.11571e-07	chr6	157931933	+	cg09981914		OpenSea	ZDHHC14;ZDHHC14	Body;Body	6:157931625-157932274	Unclassified_Cell_type_specific
cg07616738	0.149689	0.408205	4.8527e-10	6.13031e-07	chr7	129667001	-	cg07616738		OpenSea	ZC3HC1;ZC3HC1;ZC3HC1	Body;Body;Body
cg05515072	0.0628804	0.323016	4.85992e-10	6.13031e-07	chr11	45231326	+	cg05515072	chr11:45234222-45234428	N_Shelf	PRDM11	Body
cg00209129	-0.161756	0.428782	4.9065e-10	6.17951e-07	chr8	134261913	-	cg00209129		OpenSea	NDRG1;NDRG1;NDRG1;NDRG1	Body;Body;Body;Body
cg12265757	0.151127	0.368473	4.92899e-10	6.19827e-07	chr3	4612758	-	cg12265757		OpenSea	ITPR1;ITPR1;ITPR1	Body;Body;Body
cg25741533	0.154088	0.194424	4.97099e-10	6.24147e-07	chr19	5829199	+	cg25741533	chr19:5829048-5829474	Island
cg23855901	-0.281726	0.728232	5.00297e-10	6.27197e-07	chr2	3283997	+	cg23855901	chr2:3286324-3286530	N_Shelf	TSSC1	Body
cg27244521	-0.103275	0.5579	5.0383e-10	6.30658e-07	chr11	128760093	-	cg27244521	chr11:128760441-128761233	N_Shore	KCNJ5	TSS1500
cg06380249	-0.132161	0.556991	5.13448e-10	6.41235e-07	chr7	157438537	+	cg06380249	chr7:157440024-157442721	N_Shore	PTPRN2;PTPRN2;PTPRN2;PTPRN2;PTPRN2	Body;Body;Body;Body;Body
cg23434428	0.138488	0.623341	5.13852e-10	6.41235e-07	chr10	6557129	+	cg23434428		OpenSea	PRKCQ	5'UTR
cg09815251	0.181726	0.359032	5.1632e-10	6.43332e-07	chr5	113029364	-	cg09815251		OpenSea
cg19061781	0.113429	0.205352	5.20536e-10	6.47094e-07	chr9	131266349	+	cg19061781	chr9:131266838-131267277	N_Shore	GLE1;GLE1;MIR1268A	TSS1500;TSS1500;Body	9:131266210-131267943	Promoter_Associated
cg00332393	0.161961	0.643652	5.20925e-10	6.47094e-07	chr10	54277038	-	cg00332393		OpenSea
cg25083103	0.0835133	0.413611	5.23144e-10	6.48862e-07	chr2	174885929	-	cg25083103		OpenSea
cg10337322	0.110264	0.255007	5.25945e-10	6.51346e-07	chr10	104182490	-	cg10337322	chr10:104180478-104182042	S_Shore	FBXL15	Body	10:104182242-104183134	Promoter_Associated
cg00017931	-0.12719	0.153149	5.39499e-10	6.6712e-07	chr6	157932180	-	cg00017931		OpenSea	ZDHHC14;ZDHHC14	Body;Body	6:157931625-157932274	Unclassified_Cell_type_specific
cg09357068	0.104634	0.236865	5.47501e-10	6.75991e-07	chr15	54164735	-	cg09357068		OpenSea
cg04258133	0.0718726	0.770313	5.49627e-10	6.7759e-07	chr11	1953661	-	cg04258133	chr11:1950353-1950658	S_Shelf	TNNT3;TNNT3;TNNT3;TNNT3	Body;Body;Body;Body	11:1953568-1953729	Unclassified_Cell_type_specific
cg27486493	-0.212844	0.609587	5.56383e-10	6.84885e-07	chr13	74765680	-	cg27486493		OpenSea
cg07160871	0.176701	0.314484	5.63049e-10	6.92046e-07	chr2	221969259	+	cg07160871		OpenSea
cg01571001	0.0607233	0.844979	5.71549e-10	7.01438e-07	chr3	128215433	-	cg01571001	chr3:128215212-128216905	Island
cg01759114	0.195635	0.549955	5.79597e-10	7.08952e-07	chr8	56494607	+	cg01759114		OpenSea
cg13071107	0.0908456	0.151312	5.79827e-10	7.08952e-07	chr2	187778658	-	cg13071107		OpenSea
cg00541303	0.106095	0.357114	5.80292e-10	7.08952e-07	chr1	208962374	+	cg00541303		OpenSea
cg11778548	0.11174	0.464781	5.81146e-10	7.08952e-07	chr1	155177963	+	cg11778548	chr1:155178547-155178980	N_Shore	MTX1;MTX1;THBS3;THBS3;THBS3;THBS3	TSS1500;TSS1500;TSS200;TSS200;TSS200;TSS200	1:155177957-155179364	Promoter_Associated
cg03051374	0.185706	0.165348	5.86327e-10	7.14204e-07	chr14	100204258	-	cg03051374	chr14:100204040-100204262	Island
cg27569858	-0.0976765	0.723641	5.88615e-10	7.15006e-07	chr1	110614161	+	cg27569858	chr1:110610265-110613303	S_Shore	ALX3	TSS1500	1:110614115-110614227	Unclassified_Cell_type_specific
cg15776315	0.1284	0.465531	5.88737e-10	7.15006e-07	chr1	168341908	+	cg15776315		OpenSea
cg16687321	-0.0955918	0.445522	5.94026e-10	7.20357e-07	chr17	3187998	+	cg16687321		OpenSea
cg02707558	0.118435	0.373517	6.01738e-10	7.28627e-07	chr2	59252488	-	cg02707558		OpenSea	LINC01122	Body	2:59251883-59252932	Unclassified
cg24433530	0.126018	0.461589	6.03935e-10	7.30203e-07	chr18	43268361	-	cg24433530		OpenSea
cg27126090	-0.180187	0.61932	6.06242e-10	7.31908e-07	chr2	103055973	+	cg27126090		OpenSea	IL18RAP	Body
cg15281614	0.1057	0.360256	6.09764e-10	7.35072e-07	chr1	160345932	+	cg15281614		OpenSea			1:160345920-160347233	Unclassified
cg08672314	0.0956204	0.608059	6.14968e-10	7.40253e-07	chr21	30005197	+	cg08672314		OpenSea
cg11228555	-0.124961	0.408888	6.23138e-10	7.4767e-07	chr3	138999129	+	cg11228555		OpenSea
cg00867472	-0.128888	0.526209	6.23255e-10	7.4767e-07	chr1	156714808	-	cg00867472	chr1:156710798-156711146	S_Shelf	HDGF;HDGF;HDGF	Body;Body;Body
cg01598741	0.125687	0.756048	6.23878e-10	7.4767e-07	chr12	66223718	-	cg01598741	chr12:66217627-66220181	S_Shelf	HMGA2;HMGA2	Body;Body
cg13531599	0.139056	0.242857	6.26317e-10	7.49491e-07	chr20	42588358	+	cg13531599		OpenSea	TOX2;TOX2;TOX2;TOX2	Body;5'UTR;5'UTR;Body	20:42587932-42588409	Promoter_Associated_Cell_type_specific
cg16001298	-0.0984597	0.566899	6.33185e-10	7.55504e-07	chr6	33825135	-	cg16001298		OpenSea			6:33824291-33825814	Unclassified_Cell_type_specific
cg15026474	0.174643	0.681455	6.33193e-10	7.55504e-07	chr3	170891516	-	cg15026474		OpenSea	TNIK;TNIK;TNIK;TNIK;TNIK;TNIK;TNIK;TNIK	Body;Body;Body;Body;Body;Body;Body;Body
cg19450025	0.068544	0.122904	6.36452e-10	7.55918e-07	chr16	30206073	-	cg19450025	chr16:30204695-30206485	Island	GIYD1;SULT1A3;GIYD2;BOLA2B;GIYD1;BOLA2;SULT1A4;GIYD2	Body;TSS1500;Body;TSS1500;Body;TSS1500;TSS1500;Body
cg24750513	-0.238904	0.581803	6.37118e-10	7.55918e-07	chr2	127819455	-	cg24750513	chr2:127817994-127818231	S_Shore	BIN1;BIN1;BIN1;BIN1;BIN1;BIN1;BIN1;BIN1;BIN1;BIN1	Body;Body;Body;Body;Body;Body;Body;Body;Body;Body	2:127819425-127819744	Unclassified_Cell_type_specific
cg14179326	0.151318	0.209252	6.37122e-10	7.55918e-07	chr20	62259593	-	cg14179326	chr20:62257589-62259476	S_Shore	GMEB2	TSS1500
cg01924868	-0.132864	0.53628	6.37244e-10	7.55918e-07	chr8	26305569	+	cg01924868	chr8:26305853-26306825	N_Shore
cg00175395	-0.150522	0.323619	6.46474e-10	7.65753e-07	chr6	4610744	-	cg00175395		OpenSea	KU-MEL-3	TSS200
cg01435643	-0.211087	0.482083	6.47843e-10	7.66263e-07	chr13	113689776	+	cg01435643	chr13:113687421-113687828	S_Shore	MCF2L;MCF2L	Body;Body	13:113689104-113689853	Unclassified_Cell_type_specific
cg16757959	-0.167708	0.655449	6.50777e-10	7.6862e-07	chr15	23644360	+	cg16757959		OpenSea
cg01492276	-0.0757218	0.375261	6.53757e-10	7.70587e-07	chr12	8976064	-	cg01492276		OpenSea	A2ML1	Body	12:8975718-8976767	Unclassified
cg04142955	0.247252	0.527244	6.54331e-10	7.70587e-07	chr6	31939181	-	cg04142955	chr6:31939730-31940559	N_Shore	STK19;STK19;DOM3Z;STK19	TSS1500;TSS1500;Body;Body
cg06231148	0.0991063	0.422548	6.57502e-10	7.73205e-07	chr9	75782700	+	cg06231148		OpenSea	ANXA1	Body
cg08217545	0.222854	0.580329	6.60279e-10	7.75353e-07	chr19	3388013	+	cg08217545	chr19:3387963-3388203	Island	NFIC;NFIC	Body;Body
cg25181655	0.266258	0.38563	6.61339e-10	7.75483e-07	chr5	178422888	+	cg25181655	chr5:178421225-178422337	S_Shore	GRM6	TSS1500
cg11225330	-0.189363	0.562691	6.68755e-10	7.83054e-07	chr1	1196747	-	cg11225330		OpenSea	UBE2J2;UBE2J2;LOC100128842;UBE2J2;UBE2J2	Body;Body;Body;Body;Body	1:1196743-1196816	Unclassified_Cell_type_specific
cg18010983	-0.0982694	0.661213	6.76465e-10	7.90946e-07	chr17	18996904	-	cg18010983		OpenSea	LOC388436;LOC79999	Body;Body
cg12782497	-0.117216	0.670984	6.85046e-10	7.99834e-07	chr12	3263735	-	cg12782497		OpenSea	TSPAN9;TSPAN9	5'UTR;5'UTR
cg17501395	0.182197	0.26518	6.94144e-10	8.09233e-07	chr6	149806331	-	cg17501395		OpenSea	ZC3H12D	TSS200	6:149805583-149806902	Promoter_Associated
cg06161566	0.0981892	0.194544	6.95079e-10	8.09233e-07	chr19	1345018	+	cg06161566		OpenSea			19:1344775-1345200	Unclassified
cg16925459	0.155034	0.361135	6.96995e-10	8.10308e-07	chr7	18548581	-	cg16925459		OpenSea	HDAC9;HDAC9;HDAC9;HDAC9;HDAC9	Body;Body;Body;Body;Body
cg04070976	-0.114627	0.245641	7.1349e-10	8.28305e-07	chr17	73577422	+	cg04070976		OpenSea
cg04156850	0.117794	0.254981	7.16009e-10	8.30048e-07	chr17	73402572	+	cg04156850	chr17:73401217-73401988	S_Shore	GRB2;GRB2	TSS1500;TSS1500
cg15314328	0.146417	0.426639	7.17617e-10	8.30732e-07	chr1	8076673	-	cg15314328		OpenSea	ERRFI1	5'UTR
cg27017599	-0.115486	0.396997	7.25527e-10	8.38699e-07	chr1	8205735	+	cg27017599		OpenSea
cg07416876	-0.074659	0.713938	7.30367e-10	8.431e-07	chr4	17787644	+	cg07416876		OpenSea
cg08834564	0.0723068	0.800863	7.32268e-10	8.43256e-07	chr8	126650857	-	cg08834564		OpenSea
cg15294458	0.114697	0.517039	7.3365e-10	8.43256e-07	chr6	97497872	-	cg15294458		OpenSea	KLHL32;KLHL32;KLHL32;KLHL32;KLHL32;KLHL32	Body;Body;Body;Body;Body;5'UTR	6:97497400-97498091	Unclassified_Cell_type_specific
cg08626932	0.147709	0.158835	7.3416e-10	8.43256e-07	chr20	62259823	+	cg08626932	chr20:62257589-62259476	S_Shore	GMEB2	TSS1500
cg23637652	0.151369	0.616716	7.34636e-10	8.43256e-07	chr5	66517352	-	cg23637652		OpenSea
cg09143360	0.0622681	0.127336	7.40054e-10	8.48283e-07	chr6	5030967	-	cg09143360		OpenSea	LOC100129461;LOC100129461;LOC100129461;LOC100129461;LOC100129461	Body;Body;Body;Body;Body	6:5030775-5031603	Unclassified
cg18745690	-0.0695392	0.479476	7.46082e-10	8.53993e-07	chr7	99754227	+	cg18745690	chr7:99755854-99756459	N_Shore	C7orf43;C7orf43;MIR4658	Body;Body;Body
cg11106793	-0.145719	0.534933	7.47796e-10	8.54755e-07	chr2	103106125	-	cg11106793		OpenSea	SLC9A4	Body
cg14294910	0.106195	0.122643	7.50127e-10	8.56221e-07	chr18	77616832	-	cg14294910		OpenSea			18:77616549-77617158	Unclassified_Cell_type_specific
cg11377279	-0.277534	0.538231	7.54068e-10	8.59518e-07	chr2	96440811	-	cg11377279		OpenSea
cg15976297	0.105522	0.54033	7.55665e-10	8.60137e-07	chr22	46392229	-	cg15976297		OpenSea
cg06047020	-0.210877	0.564847	7.57773e-10	8.6085e-07	chr13	93877835	+	cg06047020	chr13:93879245-93880877	N_Shore	GPC6	TSS1500
cg02976056	-0.157189	0.237882	7.59341e-10	8.6085e-07	chr17	2169593	+	cg02976056		OpenSea	SMG6;SMG6	TSS200;Body	17:2169212-2170238	Unclassified
cg14778552	0.0879428	0.244068	7.60039e-10	8.6085e-07	chr7	150652785	-	cg14778552	chr7:150652807-150653080	N_Shore	KCNH2;KCNH2;KCNH2;KCNH2;KCNH2;KCNH2	1stExon;1stExon;5'UTR;5'UTR;Body;Body	7:150652625-150652849	Unclassified_Cell_type_specific
cg09001527	-0.198024	0.62544	7.60511e-10	8.6085e-07	chr5	177942856	+	cg09001527	chr5:177945808-177946121	N_Shelf	COL23A1	Body
cg08791563	0.225559	0.357563	7.62497e-10	8.61147e-07	chr2	66736054	+	cg08791563		OpenSea	MEIS1	Body
cg00565090	-0.0793705	0.389651	7.62883e-10	8.61147e-07	chr19	48258258	+	cg00565090		OpenSea	SNORD23;GLTSCR2	TSS1500;Body	19:48258035-48258300	Unclassified_Cell_type_specific
cg13960680	-0.122037	0.591601	7.65321e-10	8.62705e-07	chr13	99394346	-	cg13960680		OpenSea	SLC15A1	Body
cg05826295	0.186388	0.334465	7.68783e-10	8.65412e-07	chr6	113886340	+	cg05826295		OpenSea
cg17758880	0.241301	0.552795	7.72669e-10	8.68588e-07	chr15	40593912	+	cg17758880		OpenSea	PLCB2;PLCB2;PLCB2;PLCB2	Body;Body;Body;Body
cg12215528	0.0542661	0.136194	7.77543e-10	8.72866e-07	chr19	46526168	-	cg12215528	chr19:46526046-46526334	Island	PGLYRP1	1stExon
cg26498546	-0.176608	0.718297	7.88475e-10	8.83921e-07	chr17	38582502	-	cg26498546		OpenSea
cg15414930	0.191413	0.592651	7.93312e-10	8.88124e-07	chr6	17985564	-	cg15414930	chr6:17987415-17988405	N_Shore	KIF13A;KIF13A;KIF13A;KIF13A	Body;Body;Body;Body
cg12365667	0.0936731	0.0995545	7.96847e-10	8.9086e-07	chr6	33043976	-	cg12365667		OpenSea	HLA-DPB1	Body
cg17564203	-0.151021	0.323165	7.99846e-10	8.92877e-07	chr4	7526639	+	cg17564203		OpenSea	SORCS2	Body
cg02904657	-0.184423	0.543248	8.0084e-10	8.92877e-07	chr15	40571997	+	cg02904657	chr15:40572078-40572758	N_Shore			15:40571047-40572291	Unclassified
cg05882685	-0.0919825	0.710106	8.03328e-10	8.9443e-07	chr18	66327299	+	cg05882685		OpenSea
cg17822325	0.120415	0.364317	8.14291e-10	9.054e-07	chr1	31896462	-	cg17822325		OpenSea	SERINC2	Body
cg14286243	-0.103957	0.724714	8.25613e-10	9.15783e-07	chr11	68867220	-	cg14286243		OpenSea
cg10040866	0.125402	0.328348	8.25873e-10	9.15783e-07	chr15	72690640	+	cg10040866		OpenSea	TMEM202	TSS200
cg16705546	-0.201109	0.229743	8.3361e-10	9.23109e-07	chr16	85936666	+	cg16705546	chr16:85932121-85932942	S_Shelf	IRF8	Body	16:85936058-85936738	Unclassified
cg27246129	0.185282	0.685295	8.35212e-10	9.23629e-07	chr6	170595947	+	cg27246129	chr6:170597246-170597499	N_Shore	DLL1	Body
cg19063680	-0.194735	0.631327	8.37799e-10	9.25236e-07	chr21	31121244	-	cg19063680		OpenSea	GRIK1-AS1;GRIK1;GRIK1	Body;Body;Body
cg08181850	-0.192238	0.550843	8.45668e-10	9.32665e-07	chr16	17200244	+	cg08181850		OpenSea	XYLT1	3'UTR
cg06748226	0.184978	0.635387	8.60069e-10	9.47266e-07	chr20	3644246	+	cg06748226	chr20:3641130-3642114	S_Shelf	GFRA4;GFRA4	TSS1500;TSS1500
cg13963033	0.116376	0.535583	8.63641e-10	9.49919e-07	chr5	126220247	-	cg13963033		OpenSea	2003-03-01	Body
cg10577375	0.153481	0.471741	8.71921e-10	9.57735e-07	chr7	149980362	-	cg10577375		OpenSea	ACTR3C;ACTR3C	Body;Body
cg07601656	0.194307	0.638983	8.85789e-10	9.71661e-07	chr11	120067601	+	cg07601656		OpenSea
cg20451272	-0.045579	0.870163	8.95919e-10	9.80723e-07	chr9	131155135	+	cg20451272	chr9:131154346-131155923	Island	MIR219A2;MIR1268A	TSS200;Body
cg04357256	0.150224	0.657598	8.96454e-10	9.80723e-07	chr1	155177929	+	cg04357256	chr1:155178547-155178980	N_Shore	MTX1;MTX1;THBS3;THBS3;THBS3;THBS3	TSS1500;TSS1500;TSS200;TSS200;TSS200;TSS200
cg25162533	-0.243626	0.587223	9.09207e-10	9.93344e-07	chr17	81032067	+	cg25162533	chr17:81032582-81032959	N_Shore			17:81032038-81032240	Unclassified_Cell_type_specific
cg17893421	0.195077	0.513696	9.131e-10	9.9518e-07	chr14	77008428	+	cg17893421		OpenSea
cg26828941	0.213039	0.736892	9.13327e-10	9.9518e-07	chr3	106632262	+	cg26828941		OpenSea
cg12655542	-0.104216	0.209981	9.16378e-10	9.97174e-07	chr2	20357306	+	cg12655542		OpenSea
cg08626429	0.0848095	0.382338	9.24706e-10	1.0049e-06	chr11	67006799	+	cg08626429		OpenSea	KDM2A;KDM2A;KDM2A	TSS1500;Body;Body
cg08022989	-0.0707966	0.664658	9.37129e-10	1.01704e-06	chr11	112140012	+	cg08022989		OpenSea	LOC283140	TSS1500
cg21283066	0.156751	0.323517	9.38959e-10	1.01744e-06	chr6	100615670	+	cg21283066		OpenSea
cg00277397	-0.141021	0.690977	9.41186e-10	1.01744e-06	chr7	71800412	-	cg00277397	chr7:71800757-71802768	N_Shore	CALN1;CALN1	5'UTR;Body
cg09918634	-0.116963	0.714571	9.41932e-10	1.01744e-06	chr8	135472342	+	cg09918634	chr8:135476218-135479019	N_Shelf
cg01768308	-0.119332	0.527641	9.42483e-10	1.01744e-06	chr2	153298603	+	cg01768308		OpenSea	FMNL2	Body
cg26932252	0.168321	0.762062	9.61615e-10	1.03672e-06	chr3	56783179	+	cg26932252		OpenSea	ARHGEF3;ARHGEF3;ARHGEF3;ARHGEF3	Body;Body;Body;Body
cg20699780	0.207116	0.616252	9.67333e-10	1.04151e-06	chr17	935017	+	cg20699780	chr17:934417-935088	Island	ABR;ABR;ABR	Body;Body;Body
cg23591595	0.221947	0.681499	9.70547e-10	1.0436e-06	chr17	18528638	+	cg23591595	chr17:18528376-18528714	Island	CCDC144B	1stExon	17:18528386-18529962	Unclassified
cg17136073	0.270684	0.618614	9.94861e-10	1.06833e-06	chr13	23310675	+	cg17136073		OpenSea
cg00213822	0.155659	0.211661	1.00026e-09	1.07128e-06	chr6	10210316	-	cg00213822		OpenSea
cg15352829	0.126443	0.344428	1.00033e-09	1.07128e-06	chr14	105391018	-	cg15352829		OpenSea	PLD4	TSS200
cg13056510	-0.102377	0.542822	1.00154e-09	1.07128e-06	chr4	100571808	-	cg13056510	chr4:100573059-100573578	N_Shore
cg26600490	0.120136	0.4713	1.01023e-09	1.07916e-06	chr13	41170850	-	cg26600490		OpenSea	FOXO1	Body
cg03612233	0.147309	0.46393	1.01206e-09	1.0797e-06	chr3	111386652	+	cg03612233		OpenSea			3:111386507-111387175	Promoter_Associated
cg05207048	0.128614	0.182539	1.01586e-09	1.08077e-06	chr5	167513456	-	cg05207048		OpenSea	ODZ2	Body
cg23104165	0.124282	0.164896	1.01642e-09	1.08077e-06	chr3	169042100	-	cg23104165		OpenSea	MECOM;MECOM	5'UTR;Body
cg14747819	0.136315	0.289221	1.01704e-09	1.08077e-06	chr16	65580692	-	cg14747819		OpenSea	LINC00922	Body
cg15775568	-0.0832742	0.225448	1.02488e-09	1.08768e-06	chr2	54643284	-	cg15775568		OpenSea
cg02143897	-0.167907	0.241043	1.02652e-09	1.08801e-06	chr10	35010273	+	cg02143897		OpenSea	PARD3;PARD3;PARD3;PARD3;PARD3;PARD3;PARD3;PARD3;PARD3;PARD3;PARD3	Body;Body;Body;Body;Body;Body;Body;Body;Body;Body;Body
cg24363820	0.278181	0.624829	1.0285e-09	1.0887e-06	chr22	51016703	-	cg24363820	chr22:51016253-51017020	Island	CPT1B;CPT1B;CPT1B;CHKB-CPT1B;CPT1B;CPT1B;CPT1B;CPT1B	5'UTR;5'UTR;TSS200;Body;5'UTR;5'UTR;5'UTR;5'UTR	22:51016564-51016973	Unclassified_Cell_type_specific
cg08006309	-0.184979	0.532354	1.02998e-09	1.08886e-06	chr16	1587810	-	cg08006309	chr16:1587683-1587899	Island	IFT140;TMEM204	Body;Body	16:1587536-1589077	Unclassified_Cell_type_specific
cg14999189	0.12365	0.545036	1.03296e-09	1.09014e-06	chr17	2908369	+	cg14999189		OpenSea	RAP1GAP2;RAP1GAP2	Body;Body	17:2906861-2908415	Promoter_Associated
cg19875973	0.2048	0.644219	1.03387e-09	1.09014e-06	chr19	50193784	+	cg19875973	chr19:50193020-50194798	Island	CPT1C;CPT1C;CPT1C;CPT1C;CPT1C;ADM5	TSS1500;TSS1500;TSS1500;TSS1500;TSS1500;3'UTR	19:50192245-50194371	Promoter_Associated
cg18981809	-0.222928	0.523096	1.03629e-09	1.09128e-06	chr5	177870295	+	cg18981809		OpenSea	COL23A1	Body	5:177870179-177870340	Unclassified_Cell_type_specific
cg00517605	0.132372	0.26136	1.04317e-09	1.09711e-06	chr11	20364438	+	cg00517605		OpenSea
cg14202146	0.117934	0.243527	1.04822e-09	1.101e-06	chr10	104182414	-	cg14202146	chr10:104180478-104182042	S_Shore	FBXL15	Body	10:104182242-104183134	Promoter_Associated
cg25432518	-0.0944882	0.226412	1.0518e-09	1.10334e-06	chr7	1894300	-	cg25432518	chr7:1896090-1896451	N_Shore	MAD1L1;MAD1L1;MAD1L1	Body;Body;Body
cg09402485	-0.151742	0.720219	1.05757e-09	1.10797e-06	chr2	79924440	-	cg09402485		OpenSea	CTNNA2;CTNNA2;CTNNA2;CTNNA2	Body;Body;Body;Body
cg11580118	0.159417	0.58424	1.06606e-09	1.11544e-06	chr1	67223914	-	cg11580118		OpenSea	TCTEX1D1	Body
cg13723989	0.126559	0.437737	1.07552e-09	1.12389e-06	chr8	42127640	+	cg13723989	chr8:42128689-42129141	N_Shore	IKBKB;IKBKB;IKBKB;IKBKB;IKBKB;IKBKB;LOC101929897	TSS1500;TSS1500;TSS1500;TSS1500;TSS1500;TSS1500;Body
cg11639815	0.11481	0.53156	1.07975e-09	1.12409e-06	chr8	37379119	-	cg11639815		OpenSea
cg10224245	0.126746	0.486053	1.07994e-09	1.12409e-06	chr13	94014061	+	cg10224245		OpenSea	GPC6	Body
cg02687548	-0.0930912	0.807675	1.08033e-09	1.12409e-06	chr1	44006614	-	cg02687548		OpenSea	PTPRF;PTPRF	5'UTR;5'UTR
cg26117521	-0.153325	0.557585	1.08122e-09	1.12409e-06	chr5	158460303	-	cg26117521		OpenSea	EBF1	Body
cg25680412	-0.100839	0.628074	1.1008e-09	1.14299e-06	chr3	124688581	-	cg25680412		OpenSea	HEG1	3'UTR
cg07537699	-0.111934	0.646862	1.10305e-09	1.14388e-06	chr6	31646834	+	cg07537699	chr6:31649081-31649373	N_Shelf	LY6G5C	Body
cg12710546	-0.0951448	0.412322	1.10888e-09	1.14846e-06	chr7	4773768	+	cg12710546		OpenSea	FOXK1	Body
cg20724257	0.0827482	0.138788	1.11559e-09	1.15395e-06	chr6	32407784	+	cg20724257		OpenSea	HLA-DRA	1stExon	6:32407263-32407840	Unclassified
cg20119532	-0.148876	0.512295	1.12886e-09	1.16619e-06	chr20	749581	+	cg20119532		OpenSea	C20orf54	TSS1500
cg10213875	-0.0709304	0.769817	1.1339e-09	1.16985e-06	chr7	48129814	+	cg10213875	chr7:48128727-48129961	Island	UPP1;UPP1	5'UTR;5'UTR	7:48128066-48129834	Promoter_Associated
cg09463001	0.14987	0.441324	1.13526e-09	1.16985e-06	chr6	42710083	+	cg09463001	chr6:42713166-42713986	N_Shelf
cg00565561	-0.100281	0.688975	1.1371e-09	1.17026e-06	chr3	41730513	-	cg00565561		OpenSea	ULK4	Body
cg25727366	0.086347	0.246822	1.14301e-09	1.17486e-06	chr1	29213226	-	cg25727366	chr1:29213438-29214300	N_Shore	EPB41;EPB41;EPB41;EPB41;EPB41	TSS1500;TSS1500;TSS1500;TSS1500;TSS1500	1:29212961-29214524	Promoter_Associated
cg24947681	0.149236	0.641126	1.14562e-09	1.17606e-06	chr15	39760933	-	cg24947681		OpenSea
cg04152466	0.0905382	0.704228	1.14778e-09	1.1768e-06	chr6	56715790	-	cg04152466		OpenSea	LOC101930010;DST;DST	Body;Body;Body
cg23390619	0.175613	0.563003	1.16621e-09	1.1942e-06	chr10	49687669	-	cg23390619	chr10:49687661-49687870	Island	ARHGAP22	Body
cg02212173	0.137752	0.671678	1.16918e-09	1.1954e-06	chr1	243876835	-	cg02212173		OpenSea	AKT3;AKT3;AKT3	Body;Body;Body
cg25436152	-0.139739	0.681455	1.17031e-09	1.1954e-06	chr17	954490	-	cg25436152	chr17:951746-952265	S_Shelf	ABR;ABR;ABR	Body;Body;Body
cg14800005	-0.188708	0.490342	1.18037e-09	1.20416e-06	chr6	112086260	-	cg14800005		OpenSea	FYN	5'UTR
cg05279866	0.0969321	0.504276	1.18273e-09	1.20507e-06	chr8	37378355	-	cg05279866		OpenSea
cg11920110	0.10326	0.374109	1.19237e-09	1.21338e-06	chr1	33926658	-	cg11920110		OpenSea
cg15610476	-0.129436	0.742164	1.19465e-09	1.21397e-06	chr3	24728735	-	cg15610476		OpenSea
cg15405515	0.168408	0.413656	1.19618e-09	1.21397e-06	chr10	87180675	+	cg15405515		OpenSea
cg21737354	0.0866051	0.541142	1.19743e-09	1.21397e-06	chr10	71239238	-	cg21737354		OpenSea	TSPAN15	Body
cg22884440	0.0514603	0.10726	1.20845e-09	1.22363e-06	chr8	131370028	-	cg22884440	chr8:131370087-131371317	N_Shore	ASAP1	Body
cg00561739	-0.158375	0.688242	1.2132e-09	1.2255e-06	chr5	1807733	+	cg00561739		OpenSea	NDUFS6	Body
cg08035323	-0.158018	0.235885	1.2133e-09	1.2255e-06	chr2	9843525	-	cg08035323		OpenSea			2:9843133-9843745	Unclassified_Cell_type_specific
cg20079298	-0.0769043	0.850978	1.2192e-09	1.22994e-06	chr15	40572326	+	cg20079298	chr15:40572078-40572758	Island
cg03989273	-0.128437	0.339368	1.22787e-09	1.23531e-06	chr5	133468435	-	cg03989273		OpenSea	TCF7;TCF7;TCF7;TCF7;TCF7;TCF7;TCF7	Body;Body;Body;Body;Body;Body;Body	5:133467699-133468887	Promoter_Associated
cg16198103	0.154068	0.667946	1.22822e-09	1.23531e-06	chr8	53471884	-	cg16198103		OpenSea	FAM150A	Body
cg26493224	-0.0987586	0.367059	1.22907e-09	1.23531e-06	chr13	52980671	+	cg26493224	chr13:52979999-52980586	S_Shore	THSD1;THSD1	TSS200;TSS200	13:52979988-52980786	Unclassified_Cell_type_specific
cg10595017	0.130892	0.562356	1.23103e-09	1.23576e-06	chr20	4214940	-	cg10595017		OpenSea	ADRA1D	Body
cg07465431	0.133348	0.587437	1.23355e-09	1.23677e-06	chr13	113783975	-	cg07465431	chr13:113783886-113784702	Island	F10	Body
cg27390669	0.124088	0.639675	1.24459e-09	1.24631e-06	chr20	24404156	-	cg27390669		OpenSea
cg08247564	0.24096	0.421547	1.24632e-09	1.24651e-06	chr12	51835517	-	cg08247564		OpenSea	SLC4A8;SLC4A8;SLC4A8;SLC4A8;SLC4A8	5'UTR;5'UTR;Body;Body;5'UTR
cg08257257	0.0859735	0.421091	1.24961e-09	1.24827e-06	chr11	68517804	-	cg08257257	chr11:68517667-68518179	Island	MTL5;MTL5	Body;Body	11:68517487-68519396	Unclassified
cg13985518	-0.216921	0.597116	1.25945e-09	1.25657e-06	chr7	27143788	+	cg13985518	chr7:27143181-27143479	S_Shore	HOXA2	TSS1500
cg08704562	0.130159	0.337171	1.26628e-09	1.26087e-06	chr19	38886789	+	cg08704562	chr19:38885233-38885505	S_Shore	SPRED3	3'UTR	19:38885136-38886861	Promoter_Associated
cg20904503	-0.116045	0.33488	1.26686e-09	1.26087e-06	chr8	75163385	+	cg20904503		OpenSea	JPH1	Body
cg09169081	0.112477	0.610762	1.27223e-09	1.26468e-06	chr6	3765524	-	cg09169081		OpenSea
cg27282987	0.0745356	0.206817	1.27978e-09	1.27011e-06	chr3	127349158	+	cg27282987	chr3:127347682-127348859	S_Shore	PODXL2	Body	3:127347427-127349188	Promoter_Associated_Cell_type_specific
cg26960333	0.163817	0.264136	1.28081e-09	1.27011e-06	chr13	92051705	+	cg26960333	chr13:92051153-92051716	Island	GPC5	Body
cg11102484	0.0889356	0.421999	1.28376e-09	1.27123e-06	chr8	37337528	-	cg11102484		OpenSea	LINC01605	Body
cg08871016	0.0748685	0.141431	1.28621e-09	1.27123e-06	chr21	45079232	-	cg08871016	chr21:45077671-45079821	Island	HSF2BP;RRP1B	5'UTR;TSS200	21:45078760-45080204	Promoter_Associated_Cell_type_specific
cg16499402	-0.249038	0.564149	1.28661e-09	1.27123e-06	chr3	149333648	+	cg16499402		OpenSea	WWTR1;WWTR1;WWTR1	Body;Body;Body
cg07374224	-0.147497	0.563328	1.29505e-09	1.27599e-06	chr21	43809848	-	cg07374224		OpenSea	TMPRSS3;TMPRSS3;TMPRSS3	Body;TSS1500;Body
cg17848681	0.0602144	0.211027	1.2953e-09	1.27599e-06	chr19	1244764	+	cg17848681	chr19:1248183-1251179	N_Shelf	ATP5D;ATP5D	3'UTR;3'UTR	19:1244335-1244920	Unclassified
cg17944412	0.120334	0.193845	1.29611e-09	1.27599e-06	chr16	2029938	+	cg17944412	chr16:2028987-2030710	Island	NOXO1;NOXO1;NOXO1	Body;Body;Body
cg03009030	0.205378	0.30188	1.30426e-09	1.28246e-06	chr6	33039500	+	cg03009030		OpenSea	HLA-DPA1	Body
cg26972422	0.190283	0.401619	1.30642e-09	1.28303e-06	chr2	174449639	+	cg26972422		OpenSea
cg01601299	0.10995	0.418517	1.31048e-09	1.2853e-06	chr3	128745637	-	cg01601299	chr3:128745899-128746335	N_Shore	CCDC48	Body	3:128745460-128746537	Promoter_Associated
cg26514511	-0.244183	0.647266	1.31187e-09	1.2853e-06	chr7	106720015	-	cg26514511		OpenSea	PRKAR2B	Body
cg19092825	0.118916	0.498606	1.31946e-09	1.29119e-06	chr2	158277822	-	cg19092825		OpenSea	CYTIP	Body
cg04098052	0.162419	0.483728	1.33014e-09	1.30007e-06	chr7	24517414	+	cg04098052		OpenSea
cg16660091	0.278403	0.531445	1.34338e-09	1.31126e-06	chr16	56995856	+	cg16660091		OpenSea	CETP;CETP	5'UTR;1stExon
cg01332683	0.17823	0.425701	1.3448e-09	1.31126e-06	chr16	16190393	-	cg01332683		OpenSea	ABCC1;ABCC1;ABCC1;ABCC1;ABCC1	Body;Body;Body;Body;Body	16:16189687-16190756	Gene_Associated_Cell_type_specific
cg05797770	-0.0958154	0.712435	1.34787e-09	1.31268e-06	chr1	16470667	+	cg05797770		OpenSea	EPHA2	Body	1:16470559-16470891	Unclassified_Cell_type_specific
cg14119395	0.186116	0.542109	1.35275e-09	1.31587e-06	chr4	79849113	+	cg14119395		OpenSea	PAQR3	Body
cg26269677	0.245861	0.595869	1.35732e-09	1.31832e-06	chr5	76251688	-	cg26269677	chr5:76249435-76250528	S_Shore	CRHBP	Body
cg09296604	0.202131	0.523068	1.3585e-09	1.31832e-06	chr11	68517799	-	cg09296604	chr11:68517667-68518179	Island	MTL5;MTL5	Body;Body	11:68517487-68519396	Unclassified
cg12841561	0.120369	0.522432	1.36592e-09	1.32208e-06	chr10	33500134	+	cg12841561		OpenSea	NRP1;NRP1;NRP1;NRP1;NRP1;NRP1	Body;Body;Body;Body;Body;Body
cg17624802	0.297273	0.492287	1.36687e-09	1.32208e-06	chr17	42431627	+	cg17624802	chr17:42431092-42432555	Island	FAM171A2	Body
cg09973676	0.255328	0.319945	1.36723e-09	1.32208e-06	chr8	82006417	-	cg09973676		OpenSea	PAG1	5'UTR	8:82006147-82006514	Unclassified
cg01021251	-0.106419	0.160217	1.37901e-09	1.33189e-06	chr7	5080839	-	cg01021251		OpenSea
cg23648809	-0.194912	0.512298	1.3919e-09	1.34275e-06	chr1	2106400	+	cg23648809		OpenSea	PRKCZ;PRKCZ;PRKCZ	Body;Body;Body	1:2105611-2106748	Unclassified
cg06293611	0.115465	0.670992	1.40393e-09	1.35241e-06	chr2	27308434	-	cg06293611	chr2:27308546-27309770	N_Shore	EMILIN1;KHK;KHK	Body;TSS1500;TSS1500	2:27308086-27308709	Promoter_Associated
cg08641951	0.156837	0.279779	1.40594e-09	1.35241e-06	chr5	5180095	-	cg08641951		OpenSea	ADAMTS16	Body
cg11669516	0.158636	0.651088	1.40772e-09	1.35241e-06	chr2	217501092	-	cg11669516	chr2:217497811-217498847	S_Shelf	IGFBP2	Body
cg14159396	-0.0980759	0.739693	1.40855e-09	1.35241e-06	chr3	66529614	-	cg14159396		OpenSea	LRIG1	Body
cg20895669	-0.148189	0.474924	1.42273e-09	1.36443e-06	chr13	113622539	-	cg20895669	chr13:113622737-113623660	N_Shore	MCF2L	TSS1500
cg26624021	0.255361	0.568209	1.43525e-09	1.37373e-06	chr16	56995739	-	cg26624021		OpenSea	CETP	TSS200
cg08096851	0.210046	0.281842	1.43668e-09	1.37373e-06	chr17	77726257	-	cg08096851	chr17:77721246-77722497	S_Shelf
cg14334460	-0.145296	0.531212	1.43748e-09	1.37373e-06	chr9	140346899	-	cg14334460	chr9:140347840-140348320	N_Shore	NELF;NELF;NELF;NELF	Body;Body;Body;Body	9:140346659-140347144	Unclassified_Cell_type_specific
cg09357934	0.219996	0.497952	1.45171e-09	1.38571e-06	chr2	159651918	+	cg09357934		OpenSea	DAPL1	1stExon
cg08381798	-0.122001	0.708015	1.45546e-09	1.38766e-06	chr22	29705045	-	cg08381798	chr22:29702245-29704723	S_Shore	GAS2L1;GAS2L1;GAS2L1	Body;Body;Body	22:29704226-29705228	Unclassified_Cell_type_specific
cg07161822	-0.120882	0.191383	1.46202e-09	1.39229e-06	chr7	101178717	-	cg07161822		OpenSea	COL26A1;COL26A1	Body;Body
cg02985540	0.110159	0.271476	1.46614e-09	1.39459e-06	chr13	46964186	-	cg02985540	chr13:46960684-46961670	S_Shelf			13:46963991-46964609	Unclassified_Cell_type_specific
cg20634125	0.138663	0.595614	1.47818e-09	1.4044e-06	chr6	16407331	+	cg20634125		OpenSea	ATXN1;ATXN1	5'UTR;5'UTR
cg08900851	0.148574	0.31741	1.48613e-09	1.41031e-06	chr3	130558275	+	cg08900851		OpenSea
cg16844333	0.169317	0.530415	1.48989e-09	1.41224e-06	chr10	89167457	-	cg16844333		OpenSea
cg06872138	0.134444	0.644882	1.49824e-09	1.41851e-06	chr5	137875267	-	cg06872138	chr5:137878264-137879425	N_Shelf	ETF1	Body
cg04075973	0.0896506	0.1471	1.51246e-09	1.43031e-06	chr11	118781608	-	cg04075973	chr11:118781060-118781732	Island	BCL9L;BCL9L	1stExon;5'UTR	11:118781076-118781706	Unclassified_Cell_type_specific
cg11813073	0.0835358	0.132554	1.51982e-09	1.43561e-06	chr19	6481540	+	cg11813073		OpenSea	DENND1C	Body	19:6481218-6482190	Promoter_Associated_Cell_type_specific
cg23062357	0.187405	0.446092	1.52608e-09	1.43985e-06	chr14	22938675	-	cg23062357		OpenSea
cg14260083	-0.160703	0.489828	1.54192e-09	1.45312e-06	chr7	4876858	+	cg14260083	chr7:4874104-4875095	S_Shore	RADIL	Body
cg15608645	-0.0867129	0.498908	1.5458e-09	1.45509e-06	chr3	9321781	+	cg15608645		OpenSea
cg00886875	-0.138536	0.386883	1.55276e-09	1.45996e-06	chr3	106354325	+	cg00886875		OpenSea
cg27535211	0.101533	0.605314	1.56033e-09	1.46539e-06	chr7	132160221	+	cg27535211		OpenSea	PLXNA4;PLXNA4	Body;Body
cg04259752	-0.167483	0.609648	1.57447e-09	1.47588e-06	chr8	23262159	-	cg04259752	chr8:23260442-23261867	S_Shore	LOXL2	TSS1500
cg06473094	0.135335	0.297133	1.57512e-09	1.47588e-06	chr22	27529258	+	cg06473094		OpenSea
cg09840667	0.187002	0.481677	1.58304e-09	1.48161e-06	chr11	68517784	-	cg09840667	chr11:68517667-68518179	Island	MTL5;MTL5	Body;Body	11:68517487-68519396	Unclassified
cg09653424	0.143744	0.301476	1.58507e-09	1.48181e-06	chr18	32173055	+	cg09653424		OpenSea	DTNA;DTNA;DTNA;DTNA;DTNA;DTNA;DTNA;DTNA	TSS1500;TSS1500;TSS1500;TSS1500;5'UTR;5'UTR;5'UTR;5'UTR
cg20858107	0.165722	0.486875	1.59128e-09	1.48591e-06	chr8	10823238	+	cg20858107		OpenSea	XKR6	Body	8:10823176-10823452	Unclassified_Cell_type_specific
cg12935478	-0.177013	0.398771	1.59418e-09	1.48692e-06	chr21	44898206	+	cg12935478		OpenSea	C21orf84	TSS200
cg11567978	0.145456	0.519214	1.5993e-09	1.48723e-06	chr11	71697292	-	cg11567978		OpenSea	RNF121;RNF121;RNF121;RNF121	Body;Body;Body;Body
cg16902958	-0.287972	0.65842	1.59997e-09	1.48723e-06	chr16	57806838	+	cg16902958		OpenSea	MIR6772;KIFC3;KIFC3;KIFC3	TSS1500;5'UTR;Body;Body
cg15676677	0.195979	0.585413	1.59998e-09	1.48723e-06	chr5	112573320	+	cg15676677		OpenSea	MCC;MCC	Body;Body
cg03594827	0.243183	0.411496	1.60243e-09	1.48781e-06	chr18	22907692	+	cg03594827		OpenSea	ZNF521;ZNF521	5'UTR;Body
cg16907400	0.143003	0.2807	1.60693e-09	1.49029e-06	chr19	2250312	-	cg16907400	chr19:2250560-2253959	N_Shore	MIR4321;AMH	TSS1500;Body
cg08744915	0.107839	0.546063	1.61066e-09	1.49206e-06	chr12	121952278	+	cg08744915		OpenSea	KDM2B;KDM2B	Body;Body
cg11507178	0.114282	0.148535	1.61351e-09	1.493e-06	chr11	118781515	+	cg11507178	chr11:118781060-118781732	Island	BCL9L;BCL9L	1stExon;5'UTR	11:118781076-118781706	Unclassified_Cell_type_specific
cg10622643	0.153453	0.69966	1.63518e-09	1.51061e-06	chr17	935191	+	cg10622643	chr17:933026-933236	S_Shore	ABR;ABR;ABR;ABR;ABR	TSS200;Body;Body;Body;Body
cg20857253	-0.17669	0.485048	1.63625e-09	1.51061e-06	chr21	33957290	+	cg20857253		OpenSea	TCP10L	5'UTR
cg26743024	-0.148807	0.360452	1.64444e-09	1.51632e-06	chr17	64960282	-	cg26743024	chr17:64961007-64962321	N_Shore	CACNG4	TSS1500
cg13859764	0.196467	0.29949	1.64614e-09	1.51632e-06	chr4	141084305	-	cg13859764		OpenSea
cg07143559	-0.0655383	0.533372	1.65653e-09	1.52375e-06	chr1	230489903	-	cg07143559	chr1:230492716-230492945	N_Shelf	PGBD5	Body
cg13694179	-0.140312	0.342713	1.65841e-09	1.52375e-06	chr9	90896143	-	cg13694179		OpenSea			9:90895600-90896449	Unclassified_Cell_type_specific
cg17083209	-0.217016	0.226938	1.6598e-09	1.52375e-06	chr1	82274574	+	cg17083209		OpenSea	LPHN2	5'UTR
cg10914467	0.207666	0.539005	1.66592e-09	1.52599e-06	chr6	31939224	-	cg10914467	chr6:31939730-31940559	N_Shore	STK19;STK19;DOM3Z;STK19	TSS1500;TSS1500;Body;Body	6:31939216-31940908	Promoter_Associated
cg20897136	0.116798	0.300253	1.66599e-09	1.52599e-06	chr10	74034667	-	cg20897136	chr10:74033167-74034698	Island	DDIT4	Body	10:74034192-74035368	Promoter_Associated
cg19356652	0.231897	0.47585	1.68646e-09	1.54301e-06	chr13	49440558	+	cg19356652		OpenSea
cg22179806	0.139994	0.493941	1.68879e-09	1.54341e-06	chr1	59388038	+	cg22179806		OpenSea
cg06654256	0.126051	0.4795	1.69106e-09	1.54376e-06	chr10	75004632	-	cg06654256	chr10:75006629-75007184	N_Shore	DNAJC9	Body
cg26105278	0.10938	0.269424	1.69306e-09	1.54386e-06	chr1	3624054	-	cg26105278	chr1:3623318-3623521	S_Shore	TP73;TP73;TP73;TP73	Body;Body;Body;Body
cg22672067	-0.10344	0.420108	1.69511e-09	1.544e-06	chr15	74495637	-	cg22672067		OpenSea	STRA6;STRA6;STRA6;STRA6;STRA6	5'UTR;TSS1500;TSS200;5'UTR;5'UTR
cg19290181	-0.174958	0.415982	1.70374e-09	1.55013e-06	chr6	85257308	-	cg19290181		OpenSea
cg17046263	-0.0821018	0.583513	1.71051e-09	1.55456e-06	chr16	71679605	-	cg17046263		OpenSea	PHLPP2;PHLPP2	3'UTR;3'UTR
cg16384758	0.146153	0.381165	1.71432e-09	1.55628e-06	chr12	54151565	-	cg16384758		OpenSea	CISTR	TSS1500	12:54150558-54151983	Unclassified
cg16008966	-0.0869989	0.565543	1.72234e-09	1.56183e-06	chr1	114761794	+	cg16008966		OpenSea
cg01435315	-0.185972	0.377062	1.73427e-09	1.57091e-06	chr10	72348420	+	cg01435315		OpenSea
cg17156534	0.112209	0.440603	1.73736e-09	1.57196e-06	chr20	39658922	+	cg17156534	chr20:39657061-39658412	S_Shore	TOP1	Body
cg17680767	-0.124004	0.236134	1.75231e-09	1.58372e-06	chr5	73623208	-	cg17680767		OpenSea
cg17817168	0.141973	0.330039	1.75621e-09	1.58485e-06	chr12	22486454	-	cg17817168	chr12:22486835-22488666	N_Shore	ST8SIA1	Body
cg14679463	-0.0809286	0.73099	1.75744e-09	1.58485e-06	chr13	27580157	-	cg14679463		OpenSea
cg06330711	0.205695	0.41286	1.76092e-09	1.58624e-06	chr8	58943297	-	cg06330711		OpenSea	FAM110B	5'UTR
cg19880425	-0.055348	0.0737045	1.76418e-09	1.58743e-06	chr17	28650886	+	cg19880425		OpenSea	TMIGD1	Body
cg19770311	-0.0908687	0.653338	1.77215e-09	1.59284e-06	chr13	41137003	+	cg19770311		OpenSea	FOXO1	Body
cg07839627	-0.0763232	0.464941	1.77797e-09	1.59631e-06	chr6	29599836	+	cg07839627	chr6:29600192-29600661	N_Shore	GABBR1;GABBR1	Body;Body
cg11483732	0.151515	0.366446	1.78151e-09	1.59774e-06	chr5	169906675	-	cg11483732		OpenSea	KCNIP1	Body
cg19683655	-0.227172	0.597277	1.79234e-09	1.60475e-06	chr10	85440299	-	cg19683655		OpenSea
cg16544989	0.144185	0.331065	1.79327e-09	1.60475e-06	chr16	85600639	-	cg16544989		OpenSea
cg23198623	-0.149814	0.272352	1.80278e-09	1.61149e-06	chr2	111433128	+	cg23198623	chr2:111435318-111435884	N_Shelf	BUB1	Body	2:111432887-111433164	Promoter_Associated_Cell_type_specific
cg06721796	0.0914694	0.289372	1.80555e-09	1.61221e-06	chr20	44037519	+	cg06721796	chr20:44034458-44035954	S_Shore	DBNDD2;DBNDD2;SYS1-DBNDD2;DBNDD2;DBNDD2;DBNDD2;DBNDD2	Body;Body;Body;Body;Body;Body;Body
cg05716350	0.139824	0.722222	1.80812e-09	1.61274e-06	chr4	79592882	-	cg05716350		OpenSea
cg22091609	0.124926	0.469889	1.81297e-09	1.61529e-06	chr22	20780508	-	cg22091609	chr22:20779386-20780560	Island	SCARF2;SCARF2	Body;Body	22:20779303-20780766	Unclassified_Cell_type_specific
cg09084230	0.0956656	0.46826	1.8274e-09	1.62595e-06	chr7	2433466	-	cg09084230		OpenSea
cg03498886	0.229436	0.207233	1.82985e-09	1.62595e-06	chr6	44243750	-	cg03498886	chr6:44243085-44244481	Island	TMEM151B	Body	6:44243254-44244535	Unclassified_Cell_type_specific
cg05212706	0.21478	0.180902	1.8309e-09	1.62595e-06	chr14	100204072	-	cg05212706	chr14:100204040-100204262	Island			14:100204022-100204131	Unclassified_Cell_type_specific
cg20515136	0.0787412	0.37271	1.83734e-09	1.62989e-06	chr3	159707145	-	cg20515136	chr3:159706490-159707011	S_Shore	IL12A	Body	3:159705044-159708232	Promoter_Associated
cg06590576	0.119286	0.588594	1.84425e-09	1.63276e-06	chr4	16045702	+	cg06590576		OpenSea	PROM1;PROM1;PROM1;PROM1;PROM1;PROM1;PROM1	Body;Body;Body;Body;Body;Body;Body
cg19432993	-0.243297	0.500007	1.84794e-09	1.63276e-06	chr7	27143287	+	cg19432993	chr7:27143181-27143479	Island	HOXA2	TSS1500
cg00134124	-0.109553	0.696483	1.84821e-09	1.63276e-06	chr2	207474668	-	cg00134124		OpenSea	ADAM23	Body
cg27663468	0.144409	0.32332	1.84857e-09	1.63276e-06	chr10	12313131	-	cg27663468		OpenSea
cg23775773	0.104719	0.266191	1.85724e-09	1.63864e-06	chr1	17824859	+	cg23775773		OpenSea
cg17454486	-0.0882851	0.555682	1.86353e-09	1.64241e-06	chr17	9572695	-	cg17454486		OpenSea	USP43;USP43	Body;Body
cg04447128	-0.195464	0.527939	1.87845e-09	1.65378e-06	chr16	74771998	-	cg04447128		OpenSea	FA2H	Body
cg02719051	0.131713	0.312996	1.88799e-09	1.66039e-06	chr11	122735061	-	cg02719051		OpenSea	CRTAM;CRTAM	Body;Body
cg00638210	-0.16862	0.457467	1.89311e-09	1.6631e-06	chr3	126732518	-	cg00638210	chr3:126732968-126733420	N_Shore	PLXNA1	Body
cg23126099	0.117202	0.472976	1.90978e-09	1.67594e-06	chr2	18058930	-	cg23126099	chr2:18059493-18060920	N_Shore	KCNS3;KCNS3	TSS1500;TSS200
cg21378582	0.205323	0.407154	1.92376e-09	1.68639e-06	chr11	72470381	-	cg21378582		OpenSea	STARD10	Body
cg12732514	0.110402	0.12336	1.92915e-09	1.6893e-06	chr17	77726237	-	cg12732514	chr17:77721246-77722497	S_Shelf
cg05204097	-0.244276	0.732936	1.94795e-09	1.70394e-06	chr16	979553	+	cg05204097	chr16:979422-979663	Island	LMF1	Body
cg21885332	0.120308	0.616734	1.95686e-09	1.7099e-06	chr15	67402345	+	cg21885332		OpenSea	SMAD3	Body
cg07824636	0.139088	0.385525	2.00114e-09	1.74672e-06	chr1	221967245	-	cg07824636		OpenSea
cg26956799	0.0925439	0.275832	2.01861e-09	1.76009e-06	chr19	584425	+	cg26956799	chr19:585259-585502	N_Shore			19:584249-585134	Gene_Associated
cg20296495	-0.0744198	0.413232	2.02091e-09	1.76021e-06	chr7	4793392	+	cg20296495	chr7:4794745-4795042	N_Shore	FOXK1	Body	7:4793073-4794422	Promoter_Associated
cg05944881	-0.142093	0.497457	2.02696e-09	1.76359e-06	chr11	124622317	-	cg05944881		OpenSea	VSIG2	TSS1500
cg18797624	0.067212	0.671712	2.03095e-09	1.76373e-06	chr8	86083994	+	cg18797624		OpenSea
cg05858442	0.13339	0.46266	2.03144e-09	1.76373e-06	chr3	157169997	+	cg05858442		OpenSea	VEPH1;VEPH1;VEPH1	Body;Body;Body
cg06151739	-0.17784	0.617156	2.05646e-09	1.78356e-06	chr11	113120580	-	cg06151739		OpenSea	NCAM1;NCAM1;NCAM1;NCAM1;NCAM1	Body;Body;Body;Body;Body
cg06833298	-0.0881695	0.311185	2.07709e-09	1.79811e-06	chr2	152246914	-	cg06833298		OpenSea
cg10794733	-0.13286	0.431645	2.07764e-09	1.79811e-06	chr14	65257245	-	cg10794733		OpenSea	SPTB;SPTB	Body;Body
cg13251145	0.172698	0.491425	2.08615e-09	1.80356e-06	chr19	40715186	+	cg13251145	chr19:40711823-40712040	S_Shelf	MAP3K10	Body
cg04212285	-0.0905287	0.686599	2.09989e-09	1.81352e-06	chr7	157342638	-	cg04212285	chr7:157346613-157347069	N_Shelf	PTPRN2;PTPRN2;PTPRN2	Body;Body;Body
cg08621445	0.14626	0.61797	2.11271e-09	1.82264e-06	chr6	40298217	+	cg08621445		OpenSea
cg26530706	0.213993	0.382579	2.11492e-09	1.82264e-06	chr18	32173093	-	cg26530706		OpenSea	DTNA;DTNA;DTNA;DTNA	TSS200;5'UTR;5'UTR;5'UTR
cg02637063	-0.0909679	0.694208	2.1173e-09	1.82277e-06	chr13	114207205	+	cg02637063		OpenSea
cg21361437	0.128204	0.537377	2.12579e-09	1.82727e-06	chr2	107178212	+	cg21361437		OpenSea
cg10444806	0.159268	0.502438	2.127e-09	1.82727e-06	chr17	38084428	+	cg10444806	chr17:38083226-38084052	S_Shore	ORMDL3	TSS1500	17:38084352-38084667	Promoter_Associated
cg00093542	-0.117267	0.248925	2.13389e-09	1.82952e-06	chr8	27144453	+	cg00093542	chr8:27145131-27145601	N_Shore	TRIM35	3'UTR	8:27143909-27144767	Unclassified_Cell_type_specific
cg06166490	-0.272448	0.521248	2.13473e-09	1.82952e-06	chr7	27143334	+	cg06166490	chr7:27143181-27143479	Island	HOXA2	TSS1500
cg17417573	0.133819	0.397136	2.13635e-09	1.82952e-06	chr11	133384356	+	cg17417573		OpenSea	OPCML	Body
cg22948672	0.100349	0.583343	2.13999e-09	1.83072e-06	chr15	90597964	-	cg22948672		OpenSea	ZNF710	5'UTR
cg26153532	0.0995535	0.198925	2.14568e-09	1.83289e-06	chr11	19047454	-	cg26153532		OpenSea
cg23538418	0.221776	0.354609	2.14703e-09	1.83289e-06	chr8	39957279	+	cg23538418		OpenSea
cg06257936	0.111465	0.484163	2.15708e-09	1.83794e-06	chr7	31082763	-	cg06257936		OpenSea
cg11936523	-0.215481	0.400198	2.15745e-09	1.83794e-06	chr3	149954861	-	cg11936523		OpenSea	LINC01213	TSS1500
cg01566472	0.121075	0.671796	2.17793e-09	1.85346e-06	chr15	75641171	-	cg01566472	chr15:75639595-75640743	S_Shore	NEIL1;NEIL1;NEIL1	5'UTR;Body;Body
cg24251058	0.195001	0.39125	2.18986e-09	1.86167e-06	chr3	50626119	-	cg24251058		OpenSea			3:50625847-50626138	Unclassified
cg19163350	0.121147	0.53935	2.21643e-09	1.88126e-06	chr2	192712798	+	cg19163350		OpenSea	SDPR	TSS1500
cg09232813	-0.0855212	0.43308	2.21752e-09	1.88126e-06	chr16	74763653	-	cg09232813		OpenSea	FA2H	Body
cg22832883	0.0745484	0.162005	2.22e-09	1.88142e-06	chr19	39521869	-	cg22832883	chr19:39522264-39523227	N_Shore	FBXO27	Body	19:39521646-39523005	Unclassified
cg26791660	0.0666766	0.118436	2.23256e-09	1.8901e-06	chr15	63624942	+	cg26791660		OpenSea	CA12;CA12;CA12	Body;Body;Body
cg09113483	-0.216672	0.490329	2.2487e-09	1.9e-06	chr1	61517807	-	cg09113483	chr1:61519352-61519971	N_Shore
cg20617328	0.215949	0.287173	2.24892e-09	1.9e-06	chr6	33040610	+	cg20617328		OpenSea	HLA-DPA1	Body
cg22423627	0.176827	0.395939	2.26478e-09	1.91142e-06	chr6	13396154	-	cg22423627		OpenSea	GFOD1;GFOD1;GFOD1	Body;5'UTR;5'UTR	6:13395896-13396375	Unclassified_Cell_type_specific
cg05292531	0.116414	0.581446	2.26749e-09	1.91158e-06	chr4	103700121	-	cg05292531		OpenSea	LOC102723704	Body
cg18268027	0.124672	0.232115	2.27091e-09	1.91158e-06	chr3	4818913	+	cg18268027		OpenSea	ITPR1;ITPR1;ITPR1	Body;Body;Body	3:4818044-4819064	Unclassified
cg13313697	0.169372	0.197407	2.27199e-09	1.91158e-06	chr5	152870740	+	cg13313697		OpenSea	GRIA1;GRIA1;GRIA1;GRIA1;GRIA1;GRIA1;GRIA1;GRIA1	TSS1500;TSS1500;TSS200;5'UTR;Body;Body;Body;Body
cg13069441	0.230496	0.504111	2.27813e-09	1.91477e-06	chr6	31939322	-	cg13069441	chr6:31939730-31940559	N_Shore	STK19;STK19;DOM3Z;STK19	TSS1500;TSS1500;Body;Body	6:31939216-31940908	Promoter_Associated
cg01097995	-0.171272	0.518986	2.28317e-09	1.91635e-06	chr17	64959947	+	cg01097995	chr17:64961007-64962321	N_Shore	CACNG4	TSS1500
cg00690153	0.0864567	0.550883	2.2847e-09	1.91635e-06	chr10	74843308	-	cg00690153		OpenSea	P4HA1;P4HA1;P4HA1;P4HA1	5'UTR;5'UTR;5'UTR;5'UTR
cg06328724	0.126576	0.353418	2.29141e-09	1.92e-06	chr19	37958752	+	cg06328724	chr19:37959852-37960615	N_Shore	ZNF570;ZNF569	TSS1500;TSS1500
cg21555783	-0.115297	0.277013	2.30332e-09	1.928e-06	chr3	177076827	+	cg21555783		OpenSea			3:177076568-177076879	Promoter_Associated
cg07788575	0.051346	0.3309	2.31373e-09	1.93473e-06	chr8	43018444	-	cg07788575		OpenSea	HGSNAT	Body
cg10468738	0.101223	0.273545	2.32951e-09	1.94593e-06	chr10	134201930	-	cg10468738		OpenSea
cg12592359	0.179779	0.511541	2.34299e-09	1.95519e-06	chr20	30944839	-	cg12592359	chr20:30945647-30947033	N_Shore	ASXL1;ASXL1	TSS1500;TSS1500
cg06733718	-0.0940947	0.477285	2.35346e-09	1.96059e-06	chr3	131287695	+	cg06733718		OpenSea	CPNE4;CPNE4;CPNE4	Body;Body;Body
cg02567151	-0.139684	0.74775	2.35426e-09	1.96059e-06	chr20	61915437	-	cg02567151	chr20:61915934-61916290	N_Shore	ARFGAP1;ARFGAP1	Body;Body	20:61915371-61916083	Unclassified_Cell_type_specific
cg11420667	-0.111181	0.173979	2.35817e-09	1.96184e-06	chr11	1750353	+	cg11420667		OpenSea	HCCA2	Body
cg18806093	-0.0667537	0.428747	2.38026e-09	1.9782e-06	chr10	71721612	+	cg18806093		OpenSea
cg21895155	-0.103789	0.358496	2.40157e-09	1.99388e-06	chr1	164588507	-	cg21895155		OpenSea	PBX1;PBX1;PBX1	Body;Body;Body
cg20384132	0.118393	0.335386	2.405e-09	1.99469e-06	chr5	36302349	-	cg20384132		OpenSea	RANBP3L;RANBP3L	TSS1500;TSS1500
cg00891669	-0.131698	0.341153	2.41794e-09	2.0034e-06	chr4	26814011	-	cg00891669		OpenSea
cg14557669	0.126714	0.571503	2.4245e-09	2.00679e-06	chr17	30986124	-	cg14557669		OpenSea	MYO1D;MYO1D;MYO1D;MYO1D	ExonBnd;ExonBnd;Body;Body	17:30985486-30986847	Unclassified
cg07807219	0.0783176	0.70726	2.42881e-09	2.00832e-06	chr1	163289415	+	cg07807219	chr1:163291479-163292021	N_Shelf
cg16081039	-0.0827348	0.610181	2.45389e-09	2.02701e-06	chr11	64360821	-	cg16081039		OpenSea	SLC22A12;SLC22A12;SLC22A12;SLC22A12	5'UTR;Body;Body;Body
cg06547541	0.136755	0.651267	2.46303e-09	2.0325e-06	chr8	962834	+	cg06547541	chr8:962315-962747	S_Shore
cg15941627	0.141768	0.589189	2.4668e-09	2.03355e-06	chr13	96511262	+	cg15941627		OpenSea	UGGT2	Body
cg04095097	0.222806	0.327236	2.47268e-09	2.03634e-06	chr10	15515112	+	cg04095097		OpenSea
cg02111601	0.103761	0.273037	2.47846e-09	2.03905e-06	chr2	153277924	-	cg02111601		OpenSea	FMNL2	Body
cg13729495	0.11769	0.255858	2.48798e-09	2.04288e-06	chr4	135391969	-	cg13729495		OpenSea
cg18152887	0.212835	0.451527	2.48867e-09	2.04288e-06	chr2	920593	+	cg18152887		OpenSea
cg19122797	-0.235988	0.53945	2.49063e-09	2.04288e-06	chr13	93799374	-	cg19122797		OpenSea
cg13574053	-0.100412	0.510308	2.50919e-09	2.05384e-06	chr22	49749233	+	cg13574053		OpenSea
cg02594677	-0.136664	0.54822	2.51221e-09	2.05384e-06	chr10	468386	-	cg02594677	chr10:465928-466396	S_Shore	DIP2C	Body
cg27371539	0.085775	0.74023	2.51273e-09	2.05384e-06	chr11	124488923	-	cg27371539	chr11:124492664-124493153	N_Shelf	PANX3	Body
cg02970086	-0.117898	0.358642	2.51405e-09	2.05384e-06	chr20	35272793	-	cg02970086		OpenSea	SLA2;SLA2	5'UTR;5'UTR	20:35272672-35273087	Unclassified_Cell_type_specific
cg24556382	0.194687	0.693256	2.53027e-09	2.06502e-06	chr4	174173455	-	cg24556382		OpenSea	GALNT7	Body
cg03237342	0.129141	0.580784	2.53293e-09	2.06513e-06	chr15	57425757	+	cg03237342		OpenSea	TCF12;TCF12;TCF12;TCF12	Body;Body;Body;Body
cg19747961	0.0721273	0.560827	2.54553e-09	2.07227e-06	chr16	2286378	-	cg19747961	chr16:2284626-2285598	S_Shore	DNASE1L2;DNASE1L2	TSS200;TSS200	16:2286157-2288043	Unclassified_Cell_type_specific
cg19990190	0.107419	0.281763	2.54677e-09	2.07227e-06	chr11	64903275	-	cg19990190	chr11:64901526-64902107	S_Shore	SYVN1;SYVN1	TSS1500;TSS1500
cg17004104	0.0904301	0.194511	2.56453e-09	2.08464e-06	chr11	114165730	+	cg17004104		OpenSea	NNMT	TSS1500
cg11063940	-0.0794912	0.482229	2.58372e-09	2.09815e-06	chr18	45576481	+	cg11063940		OpenSea	ZBTB7C	5'UTR
cg17086141	0.0846783	0.226851	2.61795e-09	2.12383e-06	chr17	45608114	-	cg17086141	chr17:45608280-45608981	N_Shore	NPEPPS	TSS1500
cg21721681	0.104602	0.390265	2.6284e-09	2.13019e-06	chr19	49133845	-	cg21721681	chr19:49132603-49134291	Island	DBP	3'UTR	19:49133377-49134426	Gene_Associated
cg24621690	0.0933561	0.252532	2.64521e-09	2.14169e-06	chr7	155764246	-	cg24621690		OpenSea
cg06285810	-0.120841	0.670177	2.67611e-09	2.16337e-06	chr7	71802910	-	cg06285810	chr7:71800757-71802768	S_Shore	CALN1;CALN1	TSS1500;Body
cg21915904	0.113951	0.659177	2.67729e-09	2.16337e-06	chr17	2829770	-	cg21915904		OpenSea	RAP1GAP2;RAP1GAP2	Body;Body
cg23516812	0.182753	0.385833	2.68443e-09	2.16699e-06	chr11	33959143	+	cg23516812		OpenSea
cg25178900	-0.238165	0.381032	2.7085e-09	2.18426e-06	chr10	27546458	-	cg25178900	chr10:27547668-27548402	N_Shore
cg03355875	0.126759	0.308626	2.71669e-09	2.18871e-06	chr12	49258638	+	cg03355875		OpenSea	RND1;RND1	Body;ExonBnd	12:49258617-49258861	Unclassified_Cell_type_specific
cg17371184	-0.108796	0.728409	2.74208e-09	2.20699e-06	chr11	98705732	+	cg17371184		OpenSea
cg20238678	0.132855	0.363876	2.74964e-09	2.21089e-06	chr7	18548578	+	cg20238678		OpenSea	HDAC9;HDAC9;HDAC9;HDAC9;HDAC9;HDAC9;HDAC9;HDAC9;HDAC9	TSS1500;TSS1500;Body;Body;Body;Body;Body;Body;Body
cg09109562	0.185452	0.61016	2.75524e-09	2.21321e-06	chr20	10891271	-	cg09109562		OpenSea	LOC101929413	TSS1500
cg20348196	0.200287	0.320801	2.76126e-09	2.21436e-06	chr6	32408284	+	cg20348196		OpenSea	HLA-DRA	Body
cg07189750	-0.0524903	0.600214	2.76379e-09	2.21436e-06	chr11	117167825	-	cg07189750		OpenSea	BACE1;BACE1;BACE1;BACE1;BACE1;BACE1	TSS1500;TSS1500;Body;Body;Body;Body
cg19184897	-0.138703	0.279046	2.7648e-09	2.21436e-06	chr12	58282506	-	cg19184897		OpenSea			12:58282290-58282572	Unclassified_Cell_type_specific
cg26286901	-0.24936	0.715385	2.78439e-09	2.22785e-06	chr8	22595307	-	cg26286901		OpenSea	PEBP4	Body
cg06330621	0.133473	0.486154	2.80226e-09	2.23996e-06	chr16	87525461	-	cg06330621		OpenSea	ZCCHC14	TSS200
cg01272944	0.119184	0.799746	2.81269e-09	2.24609e-06	chr6	159085098	-	cg01272944		OpenSea	SYTL3;SYTL3;SYTL3;SYTL3	Body;Body;Body;Body
cg09131500	0.134396	0.601956	2.81556e-09	2.24619e-06	chr13	47161427	+	cg09131500		OpenSea	LRCH1;LRCH1;LRCH1	Body;Body;Body
cg11640529	0.157134	0.624002	2.82041e-09	2.24786e-06	chr20	43180850	-	cg11640529		OpenSea	PKIG;PKIG;PKIG;PKIG	5'UTR;5'UTR;5'UTR;5'UTR
cg14008593	-0.154292	0.540298	2.83477e-09	2.25576e-06	chr1	1117473	-	cg14008593	chr1:1115574-1116006	S_Shore	TTLL10;TTLL10	Body;Body	1:1117472-1117896	Unclassified_Cell_type_specific
cg21414411	0.171356	0.54976	2.83585e-09	2.25576e-06	chr3	153598473	+	cg21414411		OpenSea
cg05362029	0.113463	0.448258	2.84917e-09	2.26415e-06	chr3	122183278	-	cg05362029		OpenSea	KPNA1;KPNA1	Body;Body
cg12308391	0.111741	0.796512	2.86967e-09	2.27766e-06	chr11	113143664	+	cg12308391		OpenSea	NCAM1;NCAM1	Body;Body
cg15273822	0.155235	0.515467	2.87175e-09	2.27766e-06	chr11	66193931	-	cg15273822		OpenSea	NPAS4	3'UTR
cg19030331	0.153094	0.296702	2.87508e-09	2.27809e-06	chr11	7519636	+	cg19030331		OpenSea	OLFML1	Body
cg15596017	0.0948973	0.328538	2.89723e-09	2.29341e-06	chr2	177896419	-	cg15596017		OpenSea
cg18904875	-0.0808363	0.51795	2.90163e-09	2.29392e-06	chr2	202818188	+	cg18904875		OpenSea
cg21350153	-0.141556	0.659138	2.90349e-09	2.29392e-06	chr2	95982371	+	cg21350153		OpenSea	KCNIP3	Body	2:95982334-95982412	Unclassified_Cell_type_specific
cg05650911	-0.056673	0.360581	2.91466e-09	2.30051e-06	chr11	63585213	+	cg05650911	chr11:63580537-63581740	S_Shelf	C11orf84	Body
cg12967164	0.0872869	0.871664	2.92063e-09	2.30133e-06	chr7	1753637	+	cg12967164	chr7:1753446-1753706	Island	ELFN1	5'UTR
cg02601893	-0.0694372	0.532315	2.92417e-09	2.30133e-06	chr22	43523016	+	cg02601893		OpenSea	BIK	Body
cg14622790	0.0671085	0.165062	2.92457e-09	2.30133e-06	chr14	24641433	+	cg14622790	chr14:24641053-24642220	Island	REC8;REC8;REC8;REC8	1stExon;5'UTR;5'UTR;1stExon	14:24640738-24641574	Promoter_Associated
cg03119829	0.133567	0.413539	2.92859e-09	2.30133e-06	chr1	64170964	-	cg03119829		OpenSea			1:64170893-64170969	Unclassified_Cell_type_specific
cg15712177	0.10729	0.800452	2.9298e-09	2.30133e-06	chr1	25236296	+	cg15712177	chr1:25234428-25234807	S_Shore	RUNX3;RUNX3	Body;Body	1:25235767-25236358	Gene_Associated_Cell_type_specific
cg18581607	0.177738	0.598036	2.93598e-09	2.30397e-06	chr17	4714084	+	cg18581607	chr17:4710014-4710960	S_Shelf	PLD2;PLD2;PLD2;PLD2	ExonBnd;ExonBnd;Body;Body
cg11195375	-0.155504	0.642508	2.97307e-09	2.33005e-06	chr11	124622348	+	cg11195375		OpenSea	VSIG2	TSS1500
cg05365729	-0.0970389	0.270626	2.97492e-09	2.33005e-06	chr8	23262073	-	cg05365729	chr8:23260442-23261867	S_Shore	LOXL2	TSS1500
cg06519422	-0.171359	0.58098	2.98377e-09	2.33474e-06	chr6	29599226	-	cg06519422	chr6:29600192-29600661	N_Shore	GABBR1;GABBR1	Body;Body
cg19821819	0.0965357	0.37682	2.99099e-09	2.33649e-06	chr17	3466564	+	cg19821819		OpenSea
cg22670572	0.189205	0.535266	2.99174e-09	2.33649e-06	chr1	85690767	+	cg22670572		OpenSea
cg04906352	0.186186	0.597906	3.0076e-09	2.34282e-06	chr8	54857865	+	cg04906352		OpenSea	RGS20;RGS20;RGS20;RGS20;RGS20;RGS20	Body;Body;Body;Body;Body;Body
cg05317207	0.204722	0.256999	3.00973e-09	2.34282e-06	chr19	58867669	-	cg05317207	chr19:58867397-58868868	Island	ZNF497	Body	19:58867452-58868505	Unclassified_Cell_type_specific
cg02088071	0.103653	0.621229	3.01009e-09	2.34282e-06	chr2	114194645	+	cg02088071	chr2:114195165-114195563	N_Shore	LOC440839;CBWD2	Body;TSS1500
cg16094352	0.0947663	0.590464	3.01132e-09	2.34282e-06	chr14	24642317	-	cg16094352	chr14:24641053-24642220	S_Shore	REC8;REC8	Body;Body	14:24642093-24642464	Unclassified_Cell_type_specific
cg11612377	0.0965728	0.540885	3.0215e-09	2.3485e-06	chr22	42772906	+	cg11612377		OpenSea
cg04807561	-0.189319	0.573272	3.02754e-09	2.35095e-06	chr7	813957	-	cg04807561	chr7:813627-814392	Island	HEATR2	Body
cg14142087	-0.0903579	0.448793	3.04779e-09	2.36443e-06	chr9	110479859	+	cg14142087	chr9:110479034-110479420	S_Shore
cg00526275	0.089977	0.733321	3.06544e-09	2.37586e-06	chr12	118811551	+	cg00526275	chr12:118809324-118811021	S_Shore	TAOK3	TSS1500
cg22234962	0.0777337	0.298376	3.06953e-09	2.37677e-06	chr1	155291297	+	cg22234962	chr1:155292469-155295433	N_Shore	RUSC1;RUSC1;C1orf104	5'UTR;5'UTR;5'UTR	1:155290294-155291686	Gene_Associated
cg27437304	0.101655	0.463692	3.0864e-09	2.38758e-06	chr11	129992368	+	cg27437304	chr11:129993524-129993797	N_Shore	APLP2;APLP2;APLP2;APLP2;APLP2;APLP2	Body;Body;Body;Body;Body;Body
cg03633574	-0.17833	0.538506	3.10602e-09	2.40048e-06	chr3	149954846	-	cg03633574		OpenSea
cg17741068	-0.0882148	0.614837	3.13716e-09	2.42005e-06	chr1	41975001	+	cg17741068		OpenSea	HIVEP3;HIVEP3	3'UTR;3'UTR
cg17069396	0.261767	0.250531	3.13728e-09	2.42005e-06	chr20	2731102	+	cg17069396	chr20:2731063-2731395	Island	EBF4	Body
cg23059946	0.139142	0.599494	3.15805e-09	2.43378e-06	chr2	217500594	-	cg23059946	chr2:217497811-217498847	S_Shore	IGFBP2	Body
cg00118584	0.0475572	0.081316	3.17126e-09	2.44165e-06	chr15	99559021	-	cg00118584	chr15:99557978-99559170	Island	LUNAR1	Body	15:99558082-99559047	Unclassified
cg12772987	0.113729	0.442472	3.23699e-09	2.48991e-06	chr19	4841297	-	cg12772987		OpenSea	PLIN3;PLIN3;PLIN3	Body;Body;Body	19:4841060-4841473	Gene_Associated_Cell_type_specific
cg09959112	0.0626524	0.108196	3.24219e-09	2.49156e-06	chr16	10973301	-	cg09959112	chr16:10972782-10973305	Island	CIITA	Body	16:10972575-10973355	Unclassified
cg01459453	-0.182993	0.671487	3.2627e-09	2.50496e-06	chr1	169599212	-	cg01459453		OpenSea	SELP	Body
cg06191390	0.0883148	0.216385	3.28012e-09	2.51597e-06	chr2	73299285	-	cg06191390	chr2:73297630-73299155	S_Shore	SFXN5	TSS1500
cg02864811	0.103315	0.224252	3.29075e-09	2.52175e-06	chr7	75425531	-	cg02864811		OpenSea
cg17669572	0.0750138	0.230528	3.29648e-09	2.52299e-06	chr1	156130625	+	cg17669572		OpenSea	SEMA4A;SEMA4A;SEMA4A;SEMA4A	Body;Body;Body;Body	1:156130433-156131481	Gene_Associated_Cell_type_specific
cg05636112	-0.173988	0.590437	3.29995e-09	2.52299e-06	chr2	143682599	+	cg05636112		OpenSea	KYNU;KYNU;KYNU	Body;Body;Body
cg10368122	-0.073357	0.388457	3.30163e-09	2.52299e-06	chr12	120697340	-	cg10368122		OpenSea	PXN;PXN;PXN	Body;Body;Body
cg13915705	0.117733	0.193441	3.32376e-09	2.53752e-06	chr3	10412139	+	cg13915705		OpenSea	ATP2B2;ATP2B2	Body;Body
cg25945841	-0.11755	0.643542	3.33438e-09	2.54325e-06	chr3	17816054	-	cg25945841		OpenSea
cg22155039	0.158747	0.457991	3.35696e-09	2.55808e-06	chr6	32182002	+	cg22155039		OpenSea	NOTCH4	Body
cg24843346	-0.168292	0.409499	3.3842e-09	2.57643e-06	chr8	142736091	+	cg24843346	chr8:142734083-142734331	S_Shore
cg19371800	0.0925917	0.146394	3.39525e-09	2.58076e-06	chr12	6902253	-	cg19371800		OpenSea	CD4;CD4;CD4;CD4;CD4	5'UTR;5'UTR;5'UTR;5'UTR;5'UTR	12:6901932-6902492	Promoter_Associated
cg01005523	0.161488	0.534314	3.39621e-09	2.58076e-06	chr4	157867829	+	cg01005523		OpenSea	PDGFC;PDGFC	Body;Body
cg03668469	0.0714455	0.509378	3.41361e-09	2.59156e-06	chr20	48908624	-	cg03668469		OpenSea	LINC01270	TSS1500
cg13967811	0.166898	0.286837	3.42427e-09	2.59724e-06	chr5	111684298	+	cg13967811		OpenSea	EPB41L4A	Body
cg13628022	-0.124297	0.216947	3.44148e-09	2.60787e-06	chr9	124726047	-	cg13628022		OpenSea	TTLL11	Body
cg08811332	-0.101777	0.41048	3.45183e-09	2.6133e-06	chr21	43185385	-	cg08811332	chr21:43186280-43187436	N_Shore	RIPK4	Body
cg09430344	-0.142347	0.574842	3.46853e-09	2.62109e-06	chr16	27237355	+	cg09430344		OpenSea	NSMCE1	Body
cg08036259	0.123808	0.639628	3.46855e-09	2.62109e-06	chr1	169081528	-	cg08036259		OpenSea	ATP1B1	Body
cg02217975	0.174911	0.582936	3.4742e-09	2.62293e-06	chr7	92325242	+	cg02217975		OpenSea	CDK6;CDK6	Body;Body
cg16128973	0.088123	0.69703	3.48734e-09	2.63041e-06	chr15	42749836	+	cg16128973		OpenSea	ZNF106;ZNF106;ZNF106	TSS200;TSS200;Body
cg19169154	0.106633	0.465939	3.55328e-09	2.6776e-06	chr17	19287978	+	cg19169154		OpenSea	MFAP4	Body	17:19287496-19288145	Unclassified_Cell_type_specific
cg07448458	0.161808	0.517117	3.55646e-09	2.6776e-06	chr5	142249373	+	cg07448458		OpenSea	ARHGAP26-AS1;ARHGAP26;ARHGAP26	TSS1500;Body;Body
cg13944407	0.126742	0.4526	3.58977e-09	2.69857e-06	chr8	37401721	-	cg13944407		OpenSea
cg05210804	0.204233	0.536954	3.59183e-09	2.69857e-06	chr6	33282896	+	cg05210804	chr6:33282855-33283196	Island	ZBTB22;TAPBP;TAPBP;TAPBP;ZBTB22	Body;TSS1500;TSS1500;TSS1500;Body
cg06150437	0.144677	0.623712	3.59548e-09	2.69857e-06	chr14	101363051	-	cg06150437		OpenSea	MEG8	Body
cg03874689	-0.0950129	0.361856	3.59754e-09	2.69857e-06	chr17	55801597	-	cg03874689		OpenSea
cg24287218	0.0676048	0.147456	3.6224e-09	2.71472e-06	chr6	33041268	+	cg24287218		OpenSea	HLA-DPA1	1stExon	6:33041259-33041696	Unclassified
cg00340231	-0.0791525	0.662434	3.63609e-09	2.72248e-06	chr6	37506145	+	cg00340231	chr6:37503538-37504291	S_Shore			6:37506019-37506321	Unclassified
cg12745325	0.0859233	0.574693	3.64498e-09	2.72664e-06	chr12	56623942	+	cg12745325		OpenSea	SLC39A5;SLC39A5	5'UTR;TSS1500
cg24685079	0.131277	0.217616	3.65765e-09	2.73361e-06	chr4	183891165	-	cg24685079		OpenSea
cg12438536	-0.11156	0.669199	3.67225e-09	2.74116e-06	chr12	114364761	+	cg12438536		OpenSea	RBM19;RBM19;RBM19	Body;Body;Body	12:114364680-114364843	Gene_Associated_Cell_type_specific
cg23983517	0.0840347	0.321959	3.67447e-09	2.74116e-06	chr12	6756751	-	cg23983517	chr12:6756001-6756679	S_Shore	ACRBP	TSS200	12:6756530-6756777	Unclassified_Cell_type_specific
cg09508671	0.150507	0.542312	3.7011e-09	2.75739e-06	chr16	85194020	-	cg09508671	chr16:85196735-85196992	N_Shelf
cg02513379	0.128474	0.310426	3.70298e-09	2.75739e-06	chr16	27414281	-	cg02513379		OpenSea	IL21R;IL21R	TSS200;5'UTR
cg17373256	-0.166235	0.336102	3.71018e-09	2.75812e-06	chr19	30113034	-	cg17373256		OpenSea
cg05644639	0.0634255	0.338919	3.71072e-09	2.75812e-06	chr2	218882675	-	cg05644639		OpenSea
cg24373369	-0.102191	0.552604	3.72772e-09	2.76823e-06	chr15	65320737	+	cg24373369	chr15:65321431-65321996	N_Shore	MTFMT	Body	15:65320713-65320985	Unclassified_Cell_type_specific
cg02359807	0.0714314	0.380778	3.76331e-09	2.79091e-06	chr19	2628032	-	cg02359807		OpenSea	GNG7	5'UTR
cg17251114	0.0866381	0.24229	3.76509e-09	2.79091e-06	chr9	140473759	-	cg17251114	chr9:140473002-140473681	S_Shore	DPH7	TSS1500	9:140472888-140473969	Promoter_Associated
cg05765011	0.160559	0.477415	3.77172e-09	2.79328e-06	chr16	4103225	+	cg05765011		OpenSea	ADCY9	Body
cg18738190	0.177388	0.532779	3.77684e-09	2.79454e-06	chr10	73740291	+	cg18738190		OpenSea	CHST3	5'UTR
cg07841633	-0.116259	0.669336	3.78482e-09	2.79791e-06	chr10	85363826	+	cg07841633		OpenSea
cg06575692	-0.0921938	0.351346	3.80089e-09	2.80724e-06	chr16	68112968	-	cg06575692		OpenSea	DUS2L	3'UTR
cg08613370	0.0764638	0.535424	3.8161e-09	2.81593e-06	chr12	6270824	+	cg08613370		OpenSea
cg11647323	0.0804233	0.389177	3.82331e-09	2.8187e-06	chr4	53617970	+	cg11647323	chr4:53617118-53617607	S_Shore	ERVMER34-1;ERVMER34-1	TSS200;TSS200
cg10811178	0.123124	0.572459	3.83994e-09	2.82841e-06	chr12	116977945	-	cg10811178		OpenSea			12:116977810-116977983	Unclassified_Cell_type_specific
cg16715717	0.136542	0.303039	3.85652e-09	2.83806e-06	chr12	114219309	+	cg16715717		OpenSea
cg04391588	-0.0899833	0.700219	3.86514e-09	2.84184e-06	chr19	55832610	-	cg04391588		OpenSea	TMEM150B	5'UTR	19:55832473-55832686	Unclassified_Cell_type_specific
cg06176777	-0.146305	0.5029	3.88852e-09	2.85645e-06	chr21	39084502	-	cg06176777		OpenSea	KCNJ6	Body	21:39083376-39084797	Unclassified
cg10376053	0.14226	0.367186	3.90063e-09	2.86156e-06	chr6	33282867	-	cg10376053	chr6:33282855-33283196	Island	ZBTB22;TAPBP;TAPBP;TAPBP;ZBTB22	Body;TSS1500;TSS1500;TSS1500;Body
cg14517323	0.0931192	0.662236	3.90249e-09	2.86156e-06	chr9	66456552	+	cg14517323	chr9:66457551-66458640	N_Shore			9:66456473-66456745	NonGene_Associated
cg04750536	0.0709818	0.360437	3.90774e-09	2.86284e-06	chr20	19915857	-	cg04750536		OpenSea	RIN2	Body
cg03892457	-0.108058	0.630731	3.91418e-09	2.86499e-06	chr1	159157066	-	cg03892457	chr1:159158228-159158498	N_Shore	CADM3;CADM3	Body;Body
cg16909084	0.116308	0.239919	3.92856e-09	2.87096e-06	chr2	1711796	-	cg16909084		OpenSea	PXDN	Body
cg00146088	-0.0890036	0.224421	3.92937e-09	2.87096e-06	chr10	72237858	-	cg00146088	chr10:72237661-72238821	Island	PALD1	TSS1500	10:72237782-72238157	Promoter_Associated
cg04361103	-0.123958	0.349581	3.94343e-09	2.87865e-06	chr12	111127966	-	cg04361103	chr12:111126611-111127347	S_Shore	HVCN1;HVCN1;HVCN1	TSS1500;TSS1500;TSS1500	12:111126438-111128161	Promoter_Associated
cg03847470	0.123887	0.166651	3.95669e-09	2.88576e-06	chr11	128556580	+	cg03847470	chr11:128560103-128560537	N_Shelf	FLI1;FLI1	1stExon;5'UTR
cg16867568	0.122038	0.354834	3.98497e-09	2.90378e-06	chr19	42471655	-	cg16867568		OpenSea	ATP1A3;ATP1A3;ATP1A3	Body;Body;Body
cg11218872	-0.11881	0.724286	4.00212e-09	2.91368e-06	chr3	193988737	+	cg11218872	chr3:193987425-193987758	S_Shore
cg20075675	0.124067	0.62508	4.00717e-09	2.91475e-06	chr12	106458455	-	cg20075675	chr12:106460673-106460892	N_Shelf	NUAK1	3'UTR
cg05550893	0.114237	0.423768	4.01832e-09	2.92027e-06	chr17	1880884	-	cg05550893	chr17:1880789-1881116	Island	RTN4RL1	Body	17:1880687-1881013	Unclassified_Cell_type_specific
cg13867392	0.0848876	0.242558	4.0282e-09	2.92484e-06	chr5	94192955	+	cg13867392		OpenSea	MCTP1;MCTP1;MCTP1	Body;Body;Body
cg01516996	-0.108391	0.64994	4.03256e-09	2.9254e-06	chr4	174342238	+	cg01516996		OpenSea
cg26995224	0.236392	0.60345	4.07229e-09	2.94435e-06	chr12	121974146	-	cg26995224	chr12:121975028-121976140	N_Shore	KDM2B;KDM2B	Body;Body	12:121974073-121974609	Promoter_Associated
cg01811815	0.128709	0.436187	4.07396e-09	2.94435e-06	chr13	114881103	+	cg01811815	chr13:114879041-114879530	S_Shore	RASA3	Body
cg20488627	-0.124606	0.67441	4.07406e-09	2.94435e-06	chr17	78995230	-	cg20488627		OpenSea
cg07690222	0.311426	0.391603	4.07462e-09	2.94435e-06	chr12	83409675	-	cg07690222		OpenSea	TMTC2	Body
cg22891070	0.204828	0.633788	4.07672e-09	2.94435e-06	chr19	46801642	+	cg22891070	chr19:46800053-46800603	S_Shore	HIF3A;HIF3A	Body;TSS200
cg26920212	0.0766148	0.343234	4.0834e-09	2.94657e-06	chr11	8740036	+	cg26920212		OpenSea	ST5;ST5;ST5	Body;Body;Body
cg08943714	0.188649	0.278422	4.11759e-09	2.96862e-06	chr6	139470282	+	cg08943714		OpenSea	HECA	Body
cg03729276	0.1532	0.509334	4.14052e-09	2.97828e-06	chr10	112865659	-	cg03729276		OpenSea
cg25652381	-0.161473	0.444489	4.14317e-09	2.97828e-06	chr10	128287207	-	cg25652381		OpenSea
cg02252655	-0.11718	0.245752	4.14502e-09	2.97828e-06	chr5	77848898	-	cg02252655		OpenSea	LHFPL2	5'UTR
cg02227809	0.128871	0.584125	4.14559e-09	2.97828e-06	chr9	72365182	+	cg02227809		OpenSea	PTAR1	Body
cg08458692	0.177944	0.637018	4.16773e-09	2.99084e-06	chr17	20799408	+	cg08458692	chr17:20798957-20800112	Island	CCDC144NL;CCDC144NL	1stExon;5'UTR	17:20798859-20799808	Unclassified
cg04828530	0.122101	0.464727	4.1704e-09	2.99084e-06	chr10	89167812	+	cg04828530		OpenSea	LINC00864	TSS1500
cg09106646	0.085511	0.413946	4.18186e-09	2.99409e-06	chr13	98190651	+	cg09106646		OpenSea			13:98190553-98190653	Unclassified_Cell_type_specific
cg22571135	-0.136848	0.388501	4.18227e-09	2.99409e-06	chr7	55377050	+	cg22571135		OpenSea			7:55376904-55377171	Unclassified_Cell_type_specific
cg26343183	0.06021	0.307352	4.19728e-09	3.0022e-06	chr5	153008721	-	cg26343183		OpenSea	GRIA1;GRIA1	Body;Body	5:153008687-153009236	Unclassified_Cell_type_specific
cg02994863	0.109251	0.163822	4.22338e-09	3.01822e-06	chr1	64059297	-	cg02994863	chr1:64058937-64059913	Island	PGM1	1stExon	1:64058662-64060392	Promoter_Associated
cg20647118	0.196882	0.297542	4.2381e-09	3.02609e-06	chr13	92051786	-	cg20647118	chr13:92051153-92051716	S_Shore	GPC5	Body
cg23736485	0.0357089	0.0982697	4.32741e-09	3.08716e-06	chr19	15560964	+	cg23736485	chr19:15563869-15564223	N_Shelf	WIZ	TSS1500
cg17818559	0.166638	0.345344	4.37029e-09	3.11503e-06	chr1	169077065	+	cg17818559	chr1:169074766-169076411	S_Shore	ATP1B1	Body
cg18845973	-0.189903	0.619253	4.38134e-09	3.12018e-06	chr12	18107861	-	cg18845973		OpenSea
cg22022821	-0.121233	0.717485	4.3886e-09	3.12262e-06	chr11	102750873	+	cg22022821		OpenSea
cg08928799	0.11284	0.134017	4.39912e-09	3.12738e-06	chr16	29466734	-	cg08928799	chr16:29465353-29467143	Island	SLX1B;SLX1B;SLX1A;SLX1A;BOLA2;BOLA2B;SLX1B;SLX1B;SLX1A;SLX1A;SLX1A-SULT1A3;SLX1B-SULT1A4	Body;Body;Body;Body;TSS1500;TSS1500;ExonBnd;ExonBnd;ExonBnd;ExonBnd;Body;Body
cg04397469	-0.0864017	0.600285	4.45367e-09	3.16341e-06	chr11	113234971	+	cg04397469		OpenSea	TTC12	Body
cg23090292	-0.144222	0.696484	4.478e-09	3.17793e-06	chr12	132013058	+	cg23090292		OpenSea
cg02209770	-0.19546	0.332486	4.48307e-09	3.17876e-06	chr20	35062903	-	cg02209770	chr20:35064516-35064810	N_Shore	DLGAP4	Body
cg16558214	-0.136234	0.335672	4.50478e-09	3.19138e-06	chr13	110981828	+	cg16558214		OpenSea	COL4A2	Body
cg05081930	-0.074343	0.218474	4.56069e-09	3.22818e-06	chr17	80239958	+	cg05081930		OpenSea
cg05587665	-0.157686	0.64994	4.5705e-09	3.23233e-06	chr6	170252085	-	cg05587665		OpenSea
cg11752250	0.122064	0.301871	4.58662e-09	3.24092e-06	chr14	68089471	-	cg11752250	chr14:68086277-68086957	S_Shelf	ARG2	Body
cg10959408	-0.0747702	0.63447	4.60153e-09	3.24864e-06	chr1	54017944	-	cg10959408		OpenSea	GLIS1	Body
cg05812200	-0.237457	0.524274	4.6347e-09	3.26923e-06	chr4	16463145	-	cg05812200		OpenSea
cg23889047	0.121307	0.373116	4.65979e-09	3.28409e-06	chr1	7705756	+	cg23889047		OpenSea	CAMTA1	Body	1:7705656-7705901	Unclassified_Cell_type_specific
cg24332710	0.129033	0.371411	4.67646e-09	3.28893e-06	chr1	46016173	-	cg24332710	chr1:46016403-46016694	N_Shore	AKR1A1;AKR1A1	TSS1500;TSS1500	1:46016026-46017512	Promoter_Associated
cg10660848	-0.141868	0.487525	4.67706e-09	3.28893e-06	chr8	94342970	-	cg10660848		OpenSea
cg18941322	0.159469	0.614453	4.67875e-09	3.28893e-06	chr6	6700205	+	cg18941322		OpenSea
cg00839584	0.168983	0.545073	4.68458e-09	3.2902e-06	chr2	113542091	-	cg00839584		OpenSea	IL1A;IL1A	1stExon;5'UTR
cg00197058	0.141658	0.463617	4.72292e-09	3.31427e-06	chr17	59554672	-	cg00197058		OpenSea	TBX4	Body
cg21204492	0.198461	0.457621	4.74705e-09	3.32834e-06	chr8	56226992	+	cg21204492		OpenSea	XKR4	Body
cg23757461	0.114235	0.266469	4.75122e-09	3.32841e-06	chr18	55924888	-	cg23757461	chr18:55922987-55924068	S_Shore	NEDD4L;NEDD4L;NEDD4L;NEDD4L;NEDD4L;NEDD4L;NEDD4L;NEDD4L;NEDD4L	5'UTR;Body;5'UTR;5'UTR;5'UTR;Body;Body;Body;5'UTR	18:55924865-55924923	Unclassified_Cell_type_specific
cg13754720	0.162942	0.697796	4.78536e-09	3.3492e-06	chr9	98274853	-	cg13754720	chr9:98272643-98273383	S_Shore	PTCH1;PTCH1	Body;Body
cg15730234	-0.181427	0.356407	4.78911e-09	3.3492e-06	chr1	101759418	-	cg15730234		OpenSea			1:101759272-101759483	Unclassified_Cell_type_specific
cg01463540	0.0739071	0.360585	4.81596e-09	3.36509e-06	chr20	35064637	+	cg01463540	chr20:35064516-35064810	Island	DLGAP4	Body	20:35064098-35065016	Unclassified_Cell_type_specific
cg01360628	0.17076	0.448445	4.82162e-09	3.36617e-06	chr3	89156118	+	cg01360628		OpenSea	EPHA3;EPHA3	TSS1500;TSS1500
cg10526506	0.119692	0.547043	4.82792e-09	3.36768e-06	chr5	145456160	-	cg10526506		OpenSea
cg18355337	-0.217315	0.499446	4.85519e-09	3.38381e-06	chr19	55549722	+	cg18355337		OpenSea	GP6;GP6	TSS200;TSS200
cg23793686	0.221362	0.592073	4.86623e-09	3.38862e-06	chr15	68133972	-	cg23793686	chr15:68132640-68133071	S_Shore			15:68133082-68133994	Promoter_Associated
cg19580967	0.0623112	0.139791	4.87442e-09	3.39143e-06	chr7	31930121	-	cg19580967		OpenSea	PDE1C;PDE1C;PDE1C;PDE1C;PDE1C	Body;Body;Body;Body;Body
cg04133879	-0.0620012	0.390932	4.9023e-09	3.40792e-06	chr15	67478138	+	cg04133879		OpenSea	SMAD3;SMAD3;SMAD3;SMAD3	Body;Body;Body;Body
cg09050300	0.118755	0.315714	4.9183e-09	3.41546e-06	chr5	95511892	+	cg09050300		OpenSea	LOC101929710	Body
cg24084872	0.125588	0.506787	4.92461e-09	3.41546e-06	chr3	114591411	+	cg24084872		OpenSea	ZBTB20-AS3;ZBTB20;ZBTB20;ZBTB20	TSS1500;Body;5'UTR;5'UTR
cg08176258	-0.155641	0.516748	4.9257e-09	3.41546e-06	chr7	1938450	-	cg08176258	chr7:1937738-1937946	S_Shore	MAD1L1;MAD1L1;MAD1L1	Body;Body;Body
cg26547816	0.184133	0.513164	4.94063e-09	3.41949e-06	chr5	142527658	+	cg26547816		OpenSea	ARHGAP26;ARHGAP26	Body;Body
cg03691722	-0.247112	0.490509	4.94161e-09	3.41949e-06	chr18	7011268	-	cg03691722	chr18:7011267-7011488	Island	LAMA1	Body
cg01242676	0.099481	0.261741	4.94408e-09	3.41949e-06	chr17	13413600	+	cg01242676		OpenSea	HS3ST3A1	Body
cg26245921	0.128544	0.596803	4.97786e-09	3.43993e-06	chr17	38520181	-	cg26245921	chr17:38518965-38520264	Island	GJD3;GJD3	5'UTR;1stExon
cg01409598	-0.0870838	0.471826	4.98782e-09	3.4439e-06	chr22	39688935	+	cg01409598	chr22:39688128-39688349	S_Shore
cg03081045	0.15696	0.39233	5.00114e-09	3.45018e-06	chr4	145962699	-	cg03081045		OpenSea	ANAPC10;ANAPC10;ANAPC10;ANAPC10;ANAPC10;ANAPC10;ANAPC10;ANAPC10;ANAPC10	Body;Body;Body;Body;Body;Body;Body;Body;Body
cg12234455	0.0666554	0.457391	5.02376e-09	3.46286e-06	chr19	49220235	+	cg12234455	chr19:49223054-49223312	N_Shelf	MAMSTR;MAMSTR	TSS200;Body
cg01400089	0.0441683	0.0913967	5.05693e-09	3.48278e-06	chr3	134093972	-	cg01400089	chr3:134092257-134093741	S_Shore	AMOTL2;AMOTL2;AMOTL2	TSS1500;TSS1500;Body
cg15989091	-0.0794767	0.607043	5.08425e-09	3.49864e-06	chr2	74780172	+	cg15989091	chr2:74781494-74782685	N_Shore	LOXL3	5'UTR	2:74780118-74780829	Unclassified
cg17378969	0.152873	0.498907	5.11798e-09	3.51888e-06	chr11	29540517	-	cg17378969		OpenSea
cg19112186	0.268588	0.650576	5.1894e-09	3.56366e-06	chr22	51016638	-	cg19112186	chr22:51016253-51017020	Island	CPT1B;CPT1B;CPT1B;CHKB-CPT1B;CPT1B;CPT1B;CPT1B;CPT1B	5'UTR;5'UTR;TSS200;Body;5'UTR;5'UTR;5'UTR;5'UTR	22:51016564-51016973	Unclassified_Cell_type_specific
cg21992932	0.193796	0.407911	5.19605e-09	3.56366e-06	chr2	159651813	+	cg21992932		OpenSea	DAPL1	TSS200
cg09904039	-0.10862	0.581431	5.1962e-09	3.56366e-06	chr15	77308838	-	cg09904039		OpenSea	PSTPIP1	Body
cg21584226	0.119356	0.506779	5.21106e-09	3.57085e-06	chr4	127513393	-	cg21584226		OpenSea
cg12679760	0.200196	0.145604	5.24833e-09	3.59337e-06	chr1	36786615	+	cg12679760	chr1:36786500-36789402	Island	C1orf113;C1orf113	Body;Body
cg23525360	0.164664	0.32571	5.26768e-09	3.60057e-06	chr13	102182112	-	cg23525360		OpenSea	ITGBL1	Body
cg06877191	-0.0938352	0.306437	5.26952e-09	3.60057e-06	chr8	49955695	-	cg06877191		OpenSea
cg22619824	0.164211	0.534204	5.27209e-09	3.60057e-06	chr7	116786606	+	cg22619824		OpenSea	ST7;ST7;ST7OT2	Body;Body;TSS1500
cg20543544	-0.216553	0.203594	5.3012e-09	3.61552e-06	chr10	81003657	-	cg20543544	chr10:81002109-81003687	Island	ZMIZ1	Body
cg11004890	0.168447	0.531742	5.30283e-09	3.61552e-06	chr20	3218500	+	cg11004890	chr20:3218578-3220930	N_Shore	SLC4A11	TSS200
cg18166094	0.154881	0.474145	5.34968e-09	3.64174e-06	chr10	4426048	+	cg18166094		OpenSea	LINC00703;LINC00703	TSS1500;TSS1500
cg05813673	0.114956	0.615399	5.35021e-09	3.64174e-06	chr4	53862521	-	cg05813673		OpenSea	SCFD2	Body
cg13740709	0.076992	0.523888	5.42619e-09	3.68748e-06	chr3	128712555	-	cg13740709	chr3:128712404-128713058	Island	KIAA1257	5'UTR	3:128712039-128713654	Unclassified
cg06205938	0.0969482	0.50356	5.42644e-09	3.68748e-06	chr16	48656581	+	cg06205938		OpenSea	MIR5095	Body
cg23948843	-0.12693	0.691144	5.45168e-09	3.70155e-06	chr2	164204752	-	cg23948843	chr2:164204740-164205039	Island
cg05136531	0.125518	0.219551	5.4696e-09	3.71063e-06	chr2	40006891	-	cg05136531	chr2:40006090-40006463	S_Shore	THUMPD2;THUMPD2	TSS1500;TSS1500	2:40005354-40007313	Promoter_Associated
cg02116283	0.147402	0.413626	5.53025e-09	3.74865e-06	chr2	111979319	-	cg02116283	chr2:111980804-111981163	N_Shore
cg21283720	0.102953	0.614474	5.59894e-09	3.79207e-06	chr17	6922957	+	cg21283720	chr17:6925400-6927527	N_Shelf	MIR497HG	Body
cg14851640	0.173833	0.457562	5.60477e-09	3.79262e-06	chr8	53255647	-	cg14851640		OpenSea	ST18	5'UTR	8:53255469-53255678	Unclassified_Cell_type_specific
cg26487899	-0.0652892	0.571138	5.6129e-09	3.79262e-06	chr20	35071266	+	cg26487899		OpenSea	DLGAP4	Body
cg16154190	0.0976582	0.401435	5.6137e-09	3.79262e-06	chr9	98315240	+	cg16154190	chr9:98315341-98315559	N_Shore
cg24403005	0.0966934	0.149577	5.62017e-09	3.79385e-06	chr14	33366501	-	cg24403005		OpenSea
cg27462791	0.132091	0.558394	5.62619e-09	3.79478e-06	chr11	1854368	+	cg27462791		OpenSea	SYT8	TSS1500	11:1853025-1854845	Unclassified_Cell_type_specific
cg09692779	-0.129105	0.794742	5.63309e-09	3.79629e-06	chr15	101373957	-	cg09692779		OpenSea
cg06760004	-0.118323	0.500074	5.65251e-09	3.80624e-06	chr15	42693865	-	cg06760004		OpenSea	CAPN3;CAPN3;CAPN3;CAPN3	TSS1500;Body;Body;Body
cg02193584	-0.0958534	0.560165	5.66752e-09	3.8132e-06	chr2	27164591	+	cg02193584		OpenSea	DPYSL5;DPYSL5;DPYSL5	Body;Body;Body	2:27164328-27166269	Unclassified
cg07196577	0.0878962	0.572729	5.68273e-09	3.82028e-06	chr1	109850486	+	cg07196577		OpenSea	MYBPHL	TSS1500
cg02691523	0.146339	0.545791	5.68836e-09	3.82092e-06	chr1	40183030	-	cg02691523		OpenSea
cg21025168	-0.0939718	0.478396	5.70302e-09	3.82762e-06	chr9	114796433	+	cg21025168		OpenSea	MIR3134	Body
cg22322653	-0.160865	0.307212	5.7134e-09	3.83144e-06	chr2	99167915	-	cg22322653		OpenSea	INPP4A;INPP4A;INPP4A;INPP4A	Body;Body;Body;Body
cg21545013	-0.0905893	0.79271	5.76439e-09	3.85705e-06	chr1	8407891	-	cg21545013	chr1:8403697-8404102	S_Shelf
cg03061888	0.0900766	0.249586	5.7652e-09	3.85705e-06	chr15	74600834	-	cg03061888		OpenSea	CCDC33	Body	15:74599860-74601376	Unclassified
cg17753974	0.065955	0.137819	5.76578e-09	3.85705e-06	chr1	201622519	+	cg17753974	chr1:201617041-201619788	S_Shelf	NAV1	Body
cg21958074	0.139437	0.489193	5.80878e-09	3.88264e-06	chr2	31378074	-	cg21958074		OpenSea
cg03906820	-0.0730405	0.83444	5.82487e-09	3.8902e-06	chr10	134913608	+	cg03906820	chr10:134913543-134914039	Island	GPR123	Body
cg22432387	-0.218512	0.496778	5.86857e-09	3.91618e-06	chr2	20834365	+	cg22432387		OpenSea	HS1BP3	Body
cg03477052	0.135517	0.494849	5.92386e-09	3.94915e-06	chr9	29211210	-	cg03477052	chr9:29212171-29212819	N_Shore
cg01782276	-0.0733638	0.623115	5.92765e-09	3.94915e-06	chr1	41351922	-	cg01782276	chr1:41349740-41350293	S_Shore
cg23120900	-0.160156	0.275455	5.93503e-09	3.95084e-06	chr15	59564067	+	cg23120900		OpenSea	MYO1E	Body
cg19145218	-0.149041	0.371733	5.95209e-09	3.95897e-06	chr20	749336	-	cg19145218		OpenSea	C20orf54	TSS200
cg04873098	-0.159785	0.642883	5.9589e-09	3.96027e-06	chr1	3165191	+	cg04873098	chr1:3163969-3164643	S_Shore	PRDM16;PRDM16	Body;Body
cg12649412	-0.113891	0.612372	5.96427e-09	3.96061e-06	chr8	42075135	+	cg12649412		OpenSea
cg10297486	0.142359	0.56341	5.97894e-09	3.96533e-06	chr12	5670309	+	cg10297486		OpenSea
cg25974879	-0.170276	0.388661	5.98109e-09	3.96533e-06	chr8	12695720	+	cg25974879		OpenSea
cg17514291	-0.100655	0.63396	5.99073e-09	3.9685e-06	chr15	45328367	+	cg17514291		OpenSea	SORD	Body
cg14145632	0.157533	0.293403	6.02144e-09	3.98443e-06	chr8	86112946	-	cg14145632		OpenSea	E2F5;E2F5;E2F5	5'UTR;Body;Body
cg20000805	0.144012	0.557887	6.02454e-09	3.98443e-06	chr1	97046756	-	cg20000805		OpenSea
cg01084149	0.184423	0.488953	6.03181e-09	3.98601e-06	chr6	67719869	+	cg01084149		OpenSea
cg27155896	-0.136734	0.642805	6.0435e-09	3.9905e-06	chr1	157629377	+	cg27155896		OpenSea
cg20424833	0.202256	0.191614	6.05241e-09	3.99315e-06	chr5	176829639	+	cg20424833	chr5:176829339-176829756	Island	F12	Body	5:176829010-176830626	Promoter_Associated
cg06847624	0.239868	0.65162	6.05799e-09	3.9936e-06	chr5	176827671	-	cg06847624	chr5:176827081-176827754	Island	PFN3	TSS200
cg16487577	-0.127474	0.239658	6.0701e-09	3.99836e-06	chr1	226099147	-	cg16487577		OpenSea			1:226098654-226100069	Unclassified
cg01694939	-0.181871	0.708245	6.0827e-09	4.00343e-06	chr11	882636	+	cg01694939	chr11:881368-881666	S_Shore	CHID1;CHID1;CHID1;CHID1;CHID1	Body;Body;Body;Body;Body
cg01048810	-0.0653274	0.540633	6.12029e-09	4.02492e-06	chr1	45142815	+	cg01048810	chr1:45139770-45140584	S_Shelf	C1orf228	5'UTR
cg08605900	0.137022	0.59083	6.12876e-09	4.02604e-06	chr10	112888790	+	cg08605900		OpenSea
cg15113457	0.110329	0.282233	6.13185e-09	4.02604e-06	chr4	128084214	-	cg15113457		OpenSea
cg19441992	-0.149452	0.42108	6.14444e-09	4.03106e-06	chr2	1568007	-	cg19441992	chr2:1571951-1573123	N_Shelf			2:1567993-1568694	Unclassified_Cell_type_specific
cg23166392	0.123568	0.491237	6.19733e-09	4.06249e-06	chr20	62492380	-	cg23166392	chr20:62492849-62494249	N_Shore	C20orf135	TSS200
cg10592592	0.144307	0.297108	6.30164e-09	4.12755e-06	chr10	74034663	-	cg10592592	chr10:74033167-74034698	Island	DDIT4	Body	10:74034192-74035368	Promoter_Associated
cg02218324	0.0993501	0.396526	6.30991e-09	4.12965e-06	chr19	46318439	-	cg02218324	chr19:46318490-46319266	N_Shore	RSPH6A;RSPH6A	1stExon;5'UTR
cg15009593	0.150378	0.527961	6.32212e-09	4.13433e-06	chr2	68989630	-	cg15009593		OpenSea	ARHGAP25;ARHGAP25	Body;Body
cg10244988	0.185032	0.285709	6.38012e-09	4.16892e-06	chr13	91786857	+	cg10244988		OpenSea	LINC00379	Body
cg13721412	0.0741195	0.301667	6.39471e-09	4.17511e-06	chr1	44502623	+	cg13721412		OpenSea			1:44501616-44502906	Unclassified
cg26993647	-0.208891	0.319327	6.40474e-09	4.17832e-06	chr3	98700123	-	cg26993647		OpenSea			3:98699729-98700156	Unclassified_Cell_type_specific
cg13038618	0.114788	0.498117	6.41706e-09	4.18301e-06	chr14	77467391	+	cg13038618		OpenSea
cg19399866	0.125541	0.136577	6.4432e-09	4.1967e-06	chr3	175213444	-	cg19399866		OpenSea	NAALADL2	Body
cg02077829	-0.0993091	0.779736	6.47204e-09	4.20878e-06	chr14	69811934	+	cg02077829		OpenSea	GALNT16;GALNT16	Body;Body
cg22331740	0.162256	0.634112	6.47207e-09	4.20878e-06	chr19	48983508	-	cg22331740	chr19:48983562-48984175	N_Shore	CYTH2;CYTH2	3'UTR;3'UTR	19:48983374-48984648	Promoter_Associated
cg04087920	0.124816	0.552876	6.53605e-09	4.24394e-06	chr7	43808290	-	cg04087920		OpenSea	BLVRA;BLVRA	5'UTR;5'UTR
cg01849721	0.133268	0.25749	6.53653e-09	4.24394e-06	chr2	223264309	-	cg01849721		OpenSea
cg16674433	-0.0979698	0.601581	6.59592e-09	4.2791e-06	chr17	19314408	+	cg16674433		OpenSea	RNF112	TSS200
cg11279358	-0.124699	0.223346	6.61614e-09	4.2888e-06	chr21	33027796	+	cg11279358	chr21:33031734-33032657	N_Shelf			21:33027701-33028304	Unclassified_Cell_type_specific
cg03127104	-0.161382	0.52061	6.63309e-09	4.29638e-06	chr6	29599250	+	cg03127104	chr6:29600192-29600661	N_Shore	GABBR1;GABBR1	Body;Body
cg13304359	0.212727	0.571778	6.66164e-09	4.31145e-06	chr6	166823219	+	cg13304359	chr6:166825827-166826439	N_Shelf	RPS6KA2;RPS6KA2	3'UTR;3'UTR
cg26861732	-0.175222	0.667177	6.66992e-09	4.3118e-06	chr20	21372126	-	cg26861732	chr20:21372041-21372463	Island
cg11313460	-0.16614	0.632683	6.67275e-09	4.3118e-06	chr16	68936488	-	cg11313460		OpenSea	TANGO6	Body
cg25083345	-0.159362	0.750443	6.68169e-09	4.31416e-06	chr6	11197061	-	cg25083345		OpenSea	NEDD9;NEDD9;NEDD9;NEDD9	Body;Body;Body;Body
cg07006163	0.131123	0.657634	6.69193e-09	4.31736e-06	chr16	1665950	+	cg07006163	chr16:1660054-1665095	S_Shore	CRAMP1L	Body	16:1665883-1666099	Unclassified_Cell_type_specific
cg09178900	-0.0811013	0.819741	6.74871e-09	4.35055e-06	chr6	127586433	+	cg09178900	chr6:127587833-127588602	N_Shore	RNF146;RNF146;RNF146;RNF146;RNF146	TSS1500;TSS1500;TSS1500;TSS1500;TSS1500
cg16473141	0.0941076	0.223915	6.76483e-09	4.3575e-06	chr14	24641501	-	cg16473141	chr14:24641053-24642220	Island	REC8;REC8;REC8;REC8	1stExon;1stExon;5'UTR;5'UTR	14:24640738-24641574	Promoter_Associated
cg26643325	-0.117515	0.57184	6.78972e-09	4.37008e-06	chr10	43699267	-	cg26643325	chr10:43697777-43698177	S_Shore	RASGEF1A;RASGEF1A	Body;Body	10:43698826-43699342	Unclassified
cg11886358	0.142263	0.604566	6.79602e-09	4.37069e-06	chr11	128561007	-	cg11886358	chr11:128562671-128565011	N_Shore	FLI1	TSS1500
cg07990556	0.0972864	0.505756	6.80395e-09	4.37235e-06	chr4	159792176	+	cg07990556		OpenSea	FNIP2	Body
cg20175176	0.116128	0.693113	6.87161e-09	4.40912e-06	chr17	44867650	+	cg20175176		OpenSea	WNT3	Body
cg15662381	0.153478	0.668181	6.87197e-09	4.40912e-06	chr2	204212181	+	cg15662381		OpenSea	ABI2;ABI2;ABI2;ABI2	5'UTR;Body;Body;Body
cg07176842	0.173688	0.394975	6.89088e-09	4.41778e-06	chr14	43972223	-	cg07176842		OpenSea
cg15439664	0.16256	0.521328	6.90991e-09	4.42625e-06	chr4	125794684	+	cg15439664		OpenSea
cg13440652	-0.137984	0.755637	6.91494e-09	4.42625e-06	chr12	133414462	+	cg13440652	chr12:133414254-133414463	Island
cg25487538	0.0692548	0.226518	6.93265e-09	4.4341e-06	chr17	12885853	+	cg25487538		OpenSea	ARHGAP44	Body
cg07573064	0.15032	0.435265	6.94205e-09	4.43664e-06	chr9	114111351	-	cg07573064		OpenSea
cg01127737	0.193083	0.503352	6.96789e-09	4.44895e-06	chr11	129942129	-	cg01127737	chr11:129938936-129940798	S_Shore	APLP2;APLP2;APLP2;APLP2;APLP2;APLP2;APLP2	Body;Body;Body;Body;Body;Body;Body
cg24602714	0.191713	0.31074	6.97222e-09	4.44895e-06	chr1	81106085	+	cg24602714		OpenSea	LOC101927412;LOC101927412;LOC101927412	TSS1500;Body;Body
cg06447799	-0.139667	0.53233	6.98321e-09	4.45248e-06	chr8	144965915	-	cg06447799	chr8:144966638-144966880	N_Shore
cg03531211	0.141983	0.588475	6.99497e-09	4.45616e-06	chr6	32920102	-	cg03531211		OpenSea	HLA-DMA	Body
cg26640984	0.0992374	0.670675	6.9999e-09	4.45616e-06	chr19	40653876	-	cg26640984		OpenSea
cg01966117	-0.0661218	0.696016	7.02298e-09	4.46737e-06	chr3	52528714	+	cg01966117		OpenSea	STAB1	TSS1500
cg14021061	0.124955	0.430742	7.05188e-09	4.48226e-06	chr11	94466546	-	cg14021061		OpenSea
cg20729813	-0.181413	0.384079	7.09684e-09	4.50733e-06	chr4	7502429	+	cg20729813		OpenSea	SORCS2	Body
cg06351481	0.121779	0.650499	7.1196e-09	4.51827e-06	chr14	24642219	+	cg06351481	chr14:24641053-24642220	Island	REC8;REC8	Body;Body	14:24642093-24642464	Unclassified_Cell_type_specific
cg01847389	-0.0659066	0.75418	7.13735e-09	4.52588e-06	chr20	52687264	-	cg01847389		OpenSea	BCAS1;BCAS1	5'UTR;1stExon
cg18174486	0.108021	0.75777	7.14268e-09	4.52588e-06	chr1	90404174	-	cg18174486		OpenSea
cg07548257	0.120116	0.267253	7.17238e-09	4.54117e-06	chr22	31686466	-	cg07548257	chr22:31686636-31687371	N_Shore	PIK3IP1;PIK3IP1	Body;Body
cg17239923	0.0855667	0.11406	7.18951e-09	4.54427e-06	chr11	128556611	-	cg17239923	chr11:128560103-128560537	N_Shelf			11:128556585-128557287	Promoter_Associated_Cell_type_specific
cg20505728	-0.0991788	0.725354	7.19217e-09	4.54427e-06	chr3	43800538	-	cg20505728		OpenSea
cg24624845	0.11626	0.271909	7.19399e-09	4.54427e-06	chr16	10974218	-	cg24624845	chr16:10972782-10973305	S_Shore	CIITA;CIITA;CIITA;CIITA	Body;Body;Body;Body
cg20194050	0.208025	0.665256	7.20067e-09	4.54498e-06	chr6	31939280	-	cg20194050	chr6:31939730-31940559	N_Shore	STK19;STK19;DOM3Z;STK19	TSS1500;TSS1500;Body;Body	6:31939216-31940908	Promoter_Associated
cg17333973	0.106935	0.393034	7.22206e-09	4.55223e-06	chr11	2847019	-	cg17333973		OpenSea	KCNQ1;KCNQ1	Body;Body
cg00576736	-0.084228	0.805459	7.22332e-09	4.55223e-06	chr1	20030383	+	cg00576736		OpenSea	TMCO4	Body	1:20030339-20031576	Unclassified
cg12991385	-0.150197	0.494091	7.30975e-09	4.60314e-06	chr6	29599259	+	cg12991385	chr6:29600192-29600661	N_Shore	GABBR1;GABBR1	Body;Body
cg20142972	0.0698754	0.217769	7.31803e-09	4.60481e-06	chr7	150652808	-	cg20142972	chr7:150652807-150653080	Island	KCNH2;KCNH2;KCNH2;KCNH2	5'UTR;Body;Body;1stExon	7:150652625-150652849	Unclassified_Cell_type_specific
cg17422460	0.0958995	0.375978	7.32782e-09	4.60742e-06	chr6	31632171	-	cg17422460	chr6:31632815-31634093	N_Shore	BAT4;CSNK2B	Body;TSS1500
cg02883958	0.0846181	0.397548	7.34283e-09	4.6133e-06	chr19	18508710	+	cg02883958		OpenSea	LRRC25	TSS1500
cg12383699	0.109365	0.334404	7.42217e-09	4.65956e-06	chr6	134436620	-	cg12383699		OpenSea
cg08498747	-0.226362	0.382506	7.43792e-09	4.66586e-06	chr17	41747669	-	cg08498747		OpenSea			17:41747654-41747747	Unclassified_Cell_type_specific
cg07989895	0.176299	0.345262	7.46609e-09	4.67738e-06	chr2	212333938	+	cg07989895		OpenSea	ERBB4;ERBB4	Body;Body
cg22973961	0.0819044	0.721417	7.46775e-09	4.67738e-06	chr5	158411676	-	cg22973961		OpenSea	EBF1;EBF1;EBF1	Body;Body;Body
cg01566500	0.124712	0.222227	7.48083e-09	4.6785e-06	chr3	48694246	-	cg01566500	chr3:48693118-48694768	Island	CELSR3	Body
cg23719650	-0.142603	0.740989	7.481e-09	4.6785e-06	chr3	193988507	-	cg23719650	chr3:193987425-193987758	S_Shore
cg07536018	0.0940199	0.707335	7.49049e-09	4.68084e-06	chr5	138495127	+	cg07536018		OpenSea	SIL1;SIL1	5'UTR;5'UTR
cg13493805	-0.0879995	0.338568	7.51784e-09	4.69434e-06	chr14	24836679	+	cg13493805	chr14:24835810-24836220	S_Shore	NFATC4;NFATC4;NFATC4;NFATC4	TSS1500;TSS1500;Body;Body	14:24834531-24838393	Unclassified
cg03052614	-0.0857282	0.463182	7.5335e-09	4.69598e-06	chr17	17410416	+	cg03052614		OpenSea	PEMT;PEMT;PEMT;PEMT;PEMT	Body;Body;Body;Body;Body
cg09395599	0.171418	0.388554	7.53599e-09	4.69598e-06	chr17	64938686	+	cg09395599		OpenSea
cg06699040	0.148016	0.413708	7.53773e-09	4.69598e-06	chr5	105657215	-	cg06699040		OpenSea
cg18647570	0.145455	0.579167	7.60162e-09	4.72883e-06	chr17	41594616	+	cg18647570		OpenSea	DHX8	Body
cg24475499	0.0664756	0.172273	7.60322e-09	4.72883e-06	chr1	180551181	-	cg24475499		OpenSea
cg12757143	0.137133	0.617588	7.60784e-09	4.72883e-06	chr9	140473704	+	cg12757143	chr9:140473002-140473681	S_Shore	WDR85	TSS1500	9:140472888-140473969	Promoter_Associated
cg06507285	0.0509455	0.30089	7.66315e-09	4.75784e-06	chr3	180587900	+	cg06507285		OpenSea
cg15377518	0.0839644	0.151652	7.66617e-09	4.75784e-06	chr2	145278113	+	cg15377518	chr2:145281736-145282269	N_Shelf	ZEB2;ZEB2;ZEB2	TSS200;TSS200;TSS200
cg01104053	0.0708735	0.188447	7.68444e-09	4.76556e-06	chr14	77391173	+	cg01104053		OpenSea
cg01947787	0.143078	0.390413	7.80611e-09	4.83734e-06	chr1	185831614	+	cg01947787		OpenSea	HMCN1	Body
cg07567533	-0.114307	0.605703	7.82243e-09	4.84245e-06	chr22	47527330	-	cg07567533		OpenSea	TBC1D22A;TBC1D22A;TBC1D22A;TBC1D22A;TBC1D22A	Body;Body;Body;Body;Body
cg24600057	0.118526	0.501418	7.82624e-09	4.84245e-06	chr12	4246158	-	cg24600057		OpenSea
cg13329789	-0.054818	0.529832	7.92373e-09	4.89881e-06	chr7	45757644	+	cg13329789		OpenSea	ADCY1	3'UTR
cg26469220	0.172192	0.576678	7.92932e-09	4.89881e-06	chr13	75736246	+	cg26469220		OpenSea
cg25232120	0.176996	0.385239	7.94178e-09	4.90279e-06	chr2	1711403	+	cg25232120		OpenSea	PXDN	Body
cg11829394	-0.0804385	0.348242	7.95365e-09	4.90329e-06	chr16	58032920	-	cg11829394	chr16:58033947-58035548	N_Shore	ZNF319	5'UTR
cg26939341	-0.103223	0.696614	7.95874e-09	4.90329e-06	chr16	17626225	-	cg26939341		OpenSea
cg01315222	0.107999	0.592877	7.96445e-09	4.90329e-06	chr22	24289622	+	cg01315222		OpenSea
cg04221461	0.109686	0.554569	7.97144e-09	4.90329e-06	chr1	243877024	-	cg04221461		OpenSea	AKT3;AKT3	Body;Body
cg20909399	-0.0759665	0.576602	7.97263e-09	4.90329e-06	chr6	108914184	+	cg20909399		OpenSea	FOXO3;FOXO3	Body;Body
cg00125768	-0.147706	0.288777	7.98598e-09	4.90781e-06	chr22	46264625	+	cg00125768	chr22:46262065-46263747	S_Shore
cg09598552	0.078831	0.683883	7.99688e-09	4.91081e-06	chr10	73417893	+	cg09598552		OpenSea	CDH23	Body
cg00389857	0.168623	0.299154	8.04288e-09	4.93534e-06	chr11	114002202	+	cg00389857		OpenSea	ZBTB16;ZBTB16	Body;Body
cg06056382	0.113297	0.174818	8.04981e-09	4.93588e-06	chr5	50152744	+	cg06056382		OpenSea			5:50152642-50152898	Unclassified_Cell_type_specific
cg01229865	0.296719	0.375134	8.08935e-09	4.95434e-06	chr13	113528751	-	cg01229865		OpenSea	ATP11A;ATP11A	Body;Body	13:113528716-113529216	Unclassified
cg02571436	-0.151614	0.526244	8.09206e-09	4.95434e-06	chr10	77468337	+	cg02571436		OpenSea
cg18804206	0.0929796	0.277187	8.09943e-09	4.95514e-06	chr17	18162315	+	cg18804206	chr17:18161711-18162316	Island	FLII	TSS1500	17:18162294-18162373	Promoter_Associated
cg10877234	-0.193573	0.199549	8.15017e-09	4.97841e-06	chr14	66394778	-	cg10877234		OpenSea			14:66394408-66395020	Unclassified_Cell_type_specific
cg17013995	0.0950513	0.320425	8.15449e-09	4.97841e-06	chr17	39276339	-	cg17013995		OpenSea
cg04751120	0.0583896	0.402331	8.15576e-09	4.97841e-06	chr8	10488352	+	cg04751120		OpenSea	RP1L1	5'UTR	8:10487569-10488477	Promoter_Associated
cg02659402	0.15575	0.76453	8.17708e-09	4.98769e-06	chr1	236925877	-	cg02659402		OpenSea	ACTN2	Body
cg23369767	-0.176291	0.730938	8.2129e-09	5.00358e-06	chr2	1730937	-	cg23369767		OpenSea	PXDN	Body
cg04304687	-0.140318	0.809377	8.22091e-09	5.00358e-06	chr5	125350677	-	cg04304687		OpenSea
cg16537237	0.087544	0.222951	8.22152e-09	5.00358e-06	chr8	142986565	-	cg16537237	chr8:142984423-142984653	S_Shore
cg01487683	0.0848636	0.135653	8.31069e-09	5.0516e-06	chr6	5031084	+	cg01487683		OpenSea			6:5030775-5031603	Unclassified
cg04903783	0.0922786	0.212914	8.31281e-09	5.0516e-06	chr5	36631258	-	cg04903783		OpenSea	SLC1A3;SLC1A3;SLC1A3;SLC1A3	Body;Body;Body;Body
cg08602346	0.235661	0.436387	8.32711e-09	5.05652e-06	chr13	113242997	+	cg08602346	chr13:113241711-113241925	S_Shore	TUBGCP3	TSS1500
cg18412431	0.164912	0.57941	8.38146e-09	5.08575e-06	chr1	236925910	+	cg18412431		OpenSea	ACTN2	Body
cg19846667	0.160008	0.310863	8.3909e-09	5.08769e-06	chr14	22191856	-	cg19846667		OpenSea			14:22191694-22191989	Unclassified_Cell_type_specific
cg19079784	-0.155687	0.442088	8.44725e-09	5.11805e-06	chr20	749159	-	cg19079784		OpenSea	SLC52A3;SLC52A3	5'UTR;1stExon
cg07112210	0.0832751	0.439836	8.45538e-09	5.11918e-06	chr17	74864065	+	cg07112210	chr17:74864170-74866657	N_Shore	MGAT5B	TSS1500	17:74863516-74864626	Unclassified
cg12708266	0.1463	0.434015	8.47881e-09	5.12956e-06	chr12	65702725	-	cg12708266		OpenSea	MSRB3;MSRB3;MSRB3;MSRB3	Body;Body;Body;Body
cg17989763	0.118951	0.445397	8.52179e-09	5.15174e-06	chr10	86863762	-	cg17989763		OpenSea
cg02005231	-0.0894344	0.613996	8.52844e-09	5.15195e-06	chr16	21115843	+	cg02005231		OpenSea	DNAH3	Body
cg08158976	0.157837	0.277454	8.54525e-09	5.15829e-06	chr1	228297975	+	cg08158976	chr1:228296787-228297276	S_Shore	MRPL55;MRPL55;MRPL55;MRPL55;MRPL55;MRPL55;MRPL55;MRPL55	TSS1500;TSS1500;TSS1500;TSS1500;TSS1500;TSS1500;TSS1500;TSS1500
cg14909179	-0.32085	0.541127	8.56495e-09	5.16263e-06	chr11	882687	+	cg14909179	chr11:881368-881666	S_Shore	CHID1;CHID1;CHID1;CHID1;CHID1	Body;Body;Body;Body;Body
cg13569867	0.137045	0.200523	8.5651e-09	5.16263e-06	chr6	27652226	+	cg13569867	chr6:27655343-27655707	N_Shelf
cg27174507	0.0785801	0.636448	8.58199e-09	5.16899e-06	chr12	98795172	-	cg27174507		OpenSea
cg24807850	-0.232327	0.68484	8.60113e-09	5.1767e-06	chr1	3165391	-	cg24807850	chr1:3163969-3164643	S_Shore	PRDM16;PRDM16	Body;Body
cg01394847	-0.143653	0.578924	8.6496e-09	5.19834e-06	chr16	73101069	-	cg01394847	chr16:73099812-73100791	S_Shore
cg03159409	-0.100344	0.717831	8.64983e-09	5.19834e-06	chr12	124779144	-	cg03159409	chr12:124780105-124780306	N_Shore	FAM101A	5'UTR
cg12640049	-0.131524	0.704127	8.66706e-09	5.20487e-06	chr1	18503103	-	cg12640049		OpenSea	IGSF21	Body
cg05723029	-0.150869	0.661577	8.69176e-09	5.21562e-06	chr18	10896785	+	cg05723029		OpenSea	PIEZO2	Body
cg04565201	0.095863	0.764576	8.69775e-09	5.21562e-06	chr13	53382856	+	cg04565201		OpenSea	MIR759	TSS1500
cg06672696	0.0976206	0.735632	8.75143e-09	5.24321e-06	chr3	57774266	+	cg06672696		OpenSea	SLMAP	Body
cg18877271	0.123057	0.777673	8.75661e-09	5.24321e-06	chr11	1952638	-	cg18877271	chr11:1950353-1950658	S_Shore	TNNT3;TNNT3;TNNT3;TNNT3	Body;Body;Body;Body
cg16539741	0.0935159	0.383174	8.80116e-09	5.26242e-06	chr7	29359435	-	cg16539741		OpenSea	CHN2	Body
cg04169527	0.106141	0.375441	8.80158e-09	5.26242e-06	chr11	9759805	+	cg04169527		OpenSea	SWAP70;SWAP70	Body;Body
cg21553145	0.173483	0.531723	8.83612e-09	5.2792e-06	chr8	145578113	+	cg21553145	chr8:145577098-145578142	Island	C8ORFK29	Body	8:145578066-145578278	Unclassified_Cell_type_specific
cg02309230	0.0907699	0.706059	8.84618e-09	5.28134e-06	chr6	4612064	+	cg02309230		OpenSea
cg19430473	0.105133	0.744334	8.9487e-09	5.33865e-06	chr3	156468708	-	cg19430473		OpenSea
cg01687862	-0.121785	0.57535	8.9562e-09	5.33892e-06	chr7	75814979	-	cg01687862		OpenSea
cg11602997	-0.147197	0.319949	8.96224e-09	5.33892e-06	chr17	29982235	-	cg11602997		OpenSea
cg17456874	0.137302	0.443267	8.97155e-09	5.34057e-06	chr9	113857174	-	cg17456874		OpenSea
cg00218090	0.100095	0.769762	9.0247e-09	5.36829e-06	chr14	100485810	-	cg00218090		OpenSea
cg09745322	0.134199	0.473643	9.0356e-09	5.37086e-06	chr3	195619975	-	cg09745322	chr3:195622187-195623033	N_Shelf	TNK2;TNK2;TNK2	TSS1500;Body;5'UTR
cg11247073	-0.166085	0.462116	9.11221e-09	5.41245e-06	chr7	89964725	-	cg11247073		OpenSea	LOC101927446	Body
cg22025478	0.197442	0.53395	9.16301e-09	5.43867e-06	chr16	87525515	-	cg22025478		OpenSea	ZCCHC14	TSS200
cg26157872	0.120603	0.707855	9.17331e-09	5.44082e-06	chr17	42145037	+	cg26157872	chr17:42143654-42144096	S_Shore	LSM12	TSS200
cg03177666	0.141748	0.76121	9.21185e-09	5.45972e-06	chr16	54365103	-	cg03177666		OpenSea
cg06489606	0.157723	0.62306	9.21887e-09	5.45991e-06	chr17	80251697	+	cg06489606	chr17:80250226-80251057	S_Shore			17:80250168-80251839	Promoter_Associated
cg22797270	0.0611323	0.473879	9.23514e-09	5.46558e-06	chr11	64398015	+	cg22797270	chr11:64397644-64398016	Island	NRXN2;NRXN2;NRXN2	Body;Body;Body
cg07915546	-0.24154	0.418572	9.2742e-09	5.48472e-06	chr1	171189343	+	cg07915546		OpenSea
cg05790087	-0.190836	0.595779	9.29441e-09	5.49269e-06	chr14	70312750	+	cg05790087		OpenSea
cg13400512	0.279449	0.493928	9.34477e-09	5.51846e-06	chr6	32064578	+	cg13400512	chr6:32063533-32065044	Island	TNXB	Body	6:32064547-32065035	Unclassified_Cell_type_specific
cg02027878	0.189708	0.390608	9.35156e-09	5.51848e-06	chr7	150711138	+	cg02027878	chr7:150710349-150711333	Island	ATG9B;NOS3	3'UTR;Body	7:150709433-150711700	Promoter_Associated
cg00297426	0.0901316	0.294379	9.39251e-09	5.53864e-06	chr7	66282757	-	cg00297426		OpenSea	GTF2IRD1P1	Body
cg24013761	-0.179589	0.325605	9.42561e-09	5.55414e-06	chr1	95274169	-	cg24013761		OpenSea	LINC01057	Body
cg05191879	0.131151	0.167232	9.43899e-09	5.55802e-06	chr8	144650730	-	cg05191879	chr8:144651572-144652288	N_Shore	C8orf73	Body
cg03994407	0.0760501	0.191139	9.46179e-09	5.56742e-06	chr19	12781093	-	cg03994407	chr19:12779795-12781094	Island	WDR83;WDR83OS;WDR83;WDR83;WDR83;WDR83;WDR83	Body;TSS1500;Body;ExonBnd;ExonBnd;ExonBnd;Body
cg16394551	0.114063	0.287723	9.50023e-09	5.58601e-06	chr1	3230357	+	cg16394551		OpenSea	PRDM16;PRDM16	Body;Body	1:3229866-3230415	Unclassified_Cell_type_specific
cg21879146	-0.176168	0.603236	9.51459e-09	5.58708e-06	chr6	55887782	-	cg21879146		OpenSea
cg04177132	0.133693	0.267758	9.51574e-09	5.58708e-06	chr2	113956531	-	cg04177132	chr2:113956343-113957042	Island	PSD4;LOC440839	Body;Body	2:113956371-113957129	Gene_Associated
cg05839365	-0.139896	0.598613	9.52992e-09	5.59138e-06	chr12	133166658	+	cg05839365	chr12:133167799-133168125	N_Shore
cg19307606	-0.0880946	0.64548	9.59639e-09	5.62634e-06	chr1	147228907	-	cg19307606		OpenSea	GJA5;GJA5	3'UTR;3'UTR
cg27210657	-0.17573	0.428618	9.66593e-09	5.66304e-06	chr20	749360	-	cg27210657		OpenSea	C20orf54	TSS200
cg04451494	-0.165527	0.691744	9.83217e-09	5.7563e-06	chr9	99694092	+	cg04451494		OpenSea	NUTM2G;NUTM2G	Body;Body
cg05922563	0.138807	0.340043	9.85704e-09	5.76451e-06	chr17	40611593	+	cg05922563	chr17:40610746-40611032	S_Shore	ATP6V0A1;ATP6V0A1;ATP6V0A1	5'UTR;5'UTR;5'UTR	17:40610527-40612506	Promoter_Associated
cg03322057	0.150897	0.4745	9.86031e-09	5.76451e-06	chr1	172114419	-	cg03322057		OpenSea	DNM3;DNM3;MIR199A2	Body;Body;TSS1500
cg12668551	0.0873746	0.354621	9.92774e-09	5.79978e-06	chr8	98244624	-	cg12668551		OpenSea
cg16317038	0.129585	0.608446	9.97275e-09	5.8219e-06	chr1	38495051	-	cg16317038		OpenSea			1:38493694-38495206	Unclassified
cg17135694	0.131189	0.293852	9.99947e-09	5.83333e-06	chr3	16524406	+	cg17135694		OpenSea	RFTN1	Body	3:16524282-16524702	Unclassified
cg03278861	0.157969	0.452505	1.00781e-08	5.87499e-06	chr22	46977565	-	cg03278861	chr22:46972461-46973609	S_Shelf
cg05258214	0.12877	0.155425	1.01443e-08	5.90644e-06	chr6	31939584	-	cg05258214	chr6:31939730-31940559	N_Shore	DOM3Z;STK19;STK19;STK19	5'UTR;TSS200;Body;TSS200	6:31939216-31940908	Promoter_Associated
cg19856613	0.0829847	0.368718	1.01465e-08	5.90644e-06	chr1	205213060	+	cg19856613	chr1:205210695-205210918	S_Shelf	TMCC2;TMCC2	Body;Body
cg24807394	0.095745	0.258982	1.01671e-08	5.91085e-06	chr1	162458159	-	cg24807394		OpenSea
cg06003801	0.147957	0.574875	1.01686e-08	5.91085e-06	chr2	150877711	+	cg06003801		OpenSea
cg00021476	-0.164024	0.628987	1.01974e-08	5.92158e-06	chr16	85660215	-	cg00021476	chr16:85658742-85658998	S_Shore	KIAA0182;KIAA0182	5'UTR;Body
cg03130140	0.11907	0.307609	1.02015e-08	5.92158e-06	chr16	14726183	-	cg03130140	chr16:14726516-14727366	N_Shore	BFAR	TSS1500
cg27159902	-0.114703	0.213694	1.02852e-08	5.96588e-06	chr8	95229559	+	cg27159902		OpenSea	CDH17	TSS200
cg22979368	0.157511	0.408274	1.03417e-08	5.99439e-06	chr2	217501581	+	cg22979368	chr2:217497811-217498847	S_Shelf	IGFBP2	Body
cg13981184	0.14786	0.557582	1.04223e-08	6.03683e-06	chr13	48701567	+	cg13981184		OpenSea			13:48700303-48702043	Unclassified
cg02341556	0.12877	0.591637	1.05341e-08	6.09725e-06	chr11	118781978	+	cg02341556	chr11:118781060-118781732	S_Shore	BCL9L	TSS1500
cg06866616	-0.102279	0.561776	1.05501e-08	6.10221e-06	chr1	2455264	-	cg06866616	chr1:2457241-2458259	N_Shore	PANK4	Body	1:2454639-2456091	Promoter_Associated
cg01534929	-0.117944	0.567347	1.05983e-08	6.12574e-06	chr11	129234860	-	cg01534929	chr11:129234116-129234346	S_Shore
cg19561610	-0.0573096	0.633467	1.06151e-08	6.13108e-06	chr17	27338879	+	cg19561610		OpenSea
cg03773862	0.103811	0.798759	1.0641e-08	6.14172e-06	chr7	37123550	+	cg03773862		OpenSea	ELMO1	Body
cg17351876	-0.129115	0.277464	1.0769e-08	6.21123e-06	chr1	205202574	+	cg17351876		OpenSea	TMCC2;TMCC2	Body;5'UTR
cg07427642	-0.143066	0.471414	1.08055e-08	6.22303e-06	chr5	177944298	+	cg07427642	chr5:177945808-177946121	N_Shore	COL23A1	Body
cg20956548	-0.114238	0.401619	1.08057e-08	6.22303e-06	chr19	56618060	+	cg20956548	chr19:56615088-56615955	S_Shelf	ZNF787	5'UTR
cg13166854	0.100199	0.147157	1.0813e-08	6.22303e-06	chr6	69363170	+	cg13166854		OpenSea	ADGRB3	Body
cg05038894	-0.103299	0.672491	1.082e-08	6.22303e-06	chr22	44838925	-	cg05038894		OpenSea	LOC101927526	TSS1500
cg17190781	-0.236678	0.719487	1.08363e-08	6.22449e-06	chr6	40387783	+	cg17190781		OpenSea	LRFN2	Body
cg22877452	-0.20115	0.614196	1.08378e-08	6.22449e-06	chr1	61517876	+	cg22877452	chr1:61519352-61519971	N_Shore
cg03210579	0.0857382	0.722672	1.08805e-08	6.24465e-06	chr1	24311230	-	cg03210579		OpenSea
cg26492771	0.0996045	0.506541	1.08988e-08	6.24957e-06	chr1	1830566	-	cg26492771		OpenSea
cg11580759	0.084778	0.309316	1.09086e-08	6.24957e-06	chr11	67111945	+	cg11580759		OpenSea	LOC100130987	Body	11:67111800-67112062	Unclassified_Cell_type_specific
cg27124856	0.133754	0.32798	1.09121e-08	6.24957e-06	chr16	31499881	+	cg27124856	chr16:31498650-31500564	Island	SLC5A2;SLC5A2	Body;Body
cg22573376	0.0843235	0.586474	1.09409e-08	6.26166e-06	chr3	28877324	+	cg22573376		OpenSea
cg27606396	0.171627	0.555405	1.0994e-08	6.28385e-06	chr2	113542117	-	cg27606396		OpenSea	IL1A;IL1A	1stExon;5'UTR
cg12039221	0.0799655	0.649876	1.0995e-08	6.28385e-06	chr11	123950514	+	cg12039221		OpenSea
cg13889048	0.0693092	0.490809	1.10299e-08	6.29935e-06	chr16	68034322	-	cg13889048		OpenSea	DPEP2	TSS1500
cg01257178	0.106827	0.686185	1.10823e-08	6.32487e-06	chr11	78244202	+	cg01257178		OpenSea	LOC101928896;NARS2;NARS2	TSS200;Body;5'UTR
cg00249383	0.114055	0.411925	1.11219e-08	6.34305e-06	chr16	2287763	+	cg00249383	chr16:2286600-2288073	Island	DNASE1L2	Body	16:2286157-2288043	Unclassified_Cell_type_specific
cg14184145	0.028184	0.0523234	1.11341e-08	6.34555e-06	chr5	68789894	+	cg14184145	chr5:68788151-68789823	S_Shore	OCLN;OCLN	5'UTR;5'UTR
cg21668714	-0.157299	0.47824	1.11772e-08	6.36193e-06	chr16	309450	-	cg21668714		OpenSea	ITFG3;ITFG3;ITFG3	Body;Body;Body
cg20680265	-0.137531	0.638773	1.11784e-08	6.36193e-06	chr7	70194602	+	cg20680265		OpenSea	AUTS2;AUTS2	Body;Body
cg22595185	0.150512	0.432052	1.13001e-08	6.4267e-06	chr4	56994580	+	cg22595185		OpenSea
cg11935615	-0.156715	0.59269	1.13213e-08	6.43426e-06	chr16	15699179	-	cg11935615		OpenSea	KIAA0430;KIAA0430;KIAA0430	Body;Body;Body
cg20622131	-0.0872972	0.661065	1.14408e-08	6.49428e-06	chr15	78917612	+	cg20622131	chr15:78912246-78913616	S_Shelf	CHRNB4	Body
cg02711872	0.0805808	0.226158	1.14428e-08	6.49428e-06	chr7	150652702	+	cg02711872	chr7:150652807-150653080	N_Shore	KCNH2;KCNH2;KCNH2;KCNH2	5'UTR;Body;Body;1stExon	7:150652625-150652849	Unclassified_Cell_type_specific
cg17712576	0.128072	0.556561	1.14925e-08	6.50922e-06	chr3	57066272	+	cg17712576		OpenSea	ARHGEF3	Body
cg14996263	0.180422	0.186842	1.14937e-08	6.50922e-06	chr12	7046277	+	cg14996263	chr12:7046237-7047257	Island	ATN1;ATN1	Body;Body	12:7045818-7047658	Promoter_Associated
cg00299736	0.112521	0.203179	1.14976e-08	6.50922e-06	chr11	60869969	+	cg00299736		OpenSea	CD5;CD5	5'UTR;1stExon	11:60869464-60870416	Promoter_Associated_Cell_type_specific
cg22078805	0.276236	0.52835	1.1501e-08	6.50922e-06	chr17	42432046	-	cg22078805	chr17:42431092-42432555	Island	FAM171A2	Body	17:42431956-42432257	Unclassified_Cell_type_specific
cg08481967	0.258758	0.326696	1.15497e-08	6.53223e-06	chr6	166765599	+	cg08481967		OpenSea			6:166765573-166765785	Unclassified_Cell_type_specific
cg22211173	-0.15232	0.288838	1.15799e-08	6.54476e-06	chr17	779877	-	cg22211173		OpenSea	NXN	Body	17:779524-780000	Unclassified_Cell_type_specific
cg07964975	0.127362	0.419863	1.16046e-08	6.55421e-06	chr7	11292672	+	cg07964975		OpenSea
cg03380729	0.0558792	0.226179	1.17293e-08	6.62004e-06	chr16	11490190	-	cg03380729		OpenSea			16:11489001-11490810	Unclassified
cg14976779	-0.118717	0.382969	1.17623e-08	6.62957e-06	chr15	75639158	+	cg14976779	chr15:75639595-75640743	N_Shore	NEIL1;NEIL1;NEIL1	TSS1500;TSS1500;TSS200
cg06871344	-0.288111	0.680378	1.17669e-08	6.62957e-06	chr17	452707	-	cg06871344		OpenSea	VPS53;VPS53	Body;Body
cg17529235	-0.111335	0.599726	1.17705e-08	6.62957e-06	chr17	21451571	+	cg17529235	chr17:21454388-21454938	N_Shelf	C17orf51	Body
cg23639898	0.135581	0.569643	1.18076e-08	6.64559e-06	chr18	22907773	-	cg23639898		OpenSea	ZNF521;ZNF521	5'UTR;Body
cg07155243	0.162992	0.516827	1.18153e-08	6.64559e-06	chr1	61870246	-	cg07155243		OpenSea	NFIA;NFIA;NFIA;NFIA	Body;Body;Body;Body
cg11116464	0.135946	0.3249	1.1868e-08	6.67063e-06	chr1	8651231	+	cg11116464		OpenSea	RERE;RERE	Body;Body
cg19460817	0.150372	0.560827	1.18772e-08	6.67121e-06	chr11	47575278	-	cg19460817	chr11:47573911-47574899	S_Shore	CUGBP1	TSS1500	11:47573817-47575427	Promoter_Associated
cg04428115	-0.131933	0.290265	1.18962e-08	6.67732e-06	chr12	131486994	-	cg04428115	chr12:131488696-131488975	N_Shore	ADGRD1	Body	12:131486865-131487085	Unclassified
cg26595758	0.113604	0.73075	1.1937e-08	6.69438e-06	chr21	28319693	-	cg26595758		OpenSea	ADAMTS5	Body
cg06009834	0.0953043	0.200446	1.1943e-08	6.69438e-06	chr13	44833543	-	cg06009834		OpenSea
cg21622733	0.0600148	0.425576	1.19532e-08	6.69547e-06	chr19	35899453	+	cg21622733		OpenSea	LINC01531	Body	19:35899409-35899657	Unclassified_Cell_type_specific
cg03472000	0.149796	0.569281	1.19736e-08	6.70233e-06	chr10	118084320	+	cg03472000		OpenSea	C10orf96	5'UTR
cg16454902	0.112133	0.272068	1.19957e-08	6.71009e-06	chr16	27414272	-	cg16454902		OpenSea	IL21R;IL21R	TSS200;5'UTR
cg17806418	-0.178283	0.547525	1.20306e-08	6.72409e-06	chr6	29599319	-	cg17806418	chr6:29600192-29600661	N_Shore	GABBR1;GABBR1	Body;Body
cg09889350	0.253937	0.533632	1.20372e-08	6.72409e-06	chr16	56995813	-	cg09889350		OpenSea	CETP	TSS200
cg17129920	0.144514	0.327932	1.20665e-08	6.73583e-06	chr21	35392701	-	cg17129920		OpenSea
cg07140888	0.141142	0.491738	1.21304e-08	6.7669e-06	chr13	98532347	-	cg07140888		OpenSea
cg16838795	-0.0918175	0.473348	1.21553e-08	6.77259e-06	chr1	246591949	-	cg16838795		OpenSea	SMYD3	Body
cg19700160	0.103705	0.200502	1.21572e-08	6.77259e-06	chr14	88033406	+	cg19700160		OpenSea
cg10166148	0.116397	0.419768	1.21876e-08	6.78485e-06	chr14	101135590	-	cg10166148		OpenSea	LINC00523	Body
cg24678762	0.104329	0.615377	1.21977e-08	6.78587e-06	chr7	7949229	+	cg24678762		OpenSea
cg07023538	0.1366	0.482344	1.22072e-08	6.78653e-06	chr10	71719637	-	cg07023538		OpenSea
cg02787737	-0.0887247	0.229207	1.24036e-08	6.89101e-06	chr11	133928346	+	cg02787737		OpenSea			11:133928086-133928366	Unclassified_Cell_type_specific
cg23024102	0.0835139	0.468816	1.24607e-08	6.91801e-06	chr13	45149706	+	cg23024102	chr13:45149970-45152288	N_Shore	TSC22D1	1stExon
cg15632423	-0.0877478	0.688968	1.25241e-08	6.94849e-06	chr20	61915241	-	cg15632423	chr20:61915934-61916290	N_Shore	ARFGAP1;ARFGAP1;ARFGAP1;ARFGAP1;ARFGAP1;ARFGAP1;ARFGAP1;ARFGAP1;ARFGAP1	ExonBnd;ExonBnd;Body;Body;Body;Body;Body;TSS1500;TSS1500
cg17370631	0.0882256	0.526788	1.25733e-08	6.97106e-06	chr2	120502439	+	cg17370631		OpenSea
cg21041794	-0.226368	0.345846	1.26716e-08	7.02079e-06	chr5	177870299	+	cg21041794		OpenSea	COL23A1	Body	5:177870179-177870340	Unclassified_Cell_type_specific
cg06561188	0.0784429	0.145353	1.27169e-08	7.04112e-06	chr11	12745361	+	cg06561188		OpenSea	TEAD1	5'UTR
cg24331475	-0.0865634	0.361927	1.27679e-08	7.06456e-06	chr18	21596915	+	cg24331475	chr18:21594013-21595464	S_Shore	TTC39C;TTC39C;TTC39C	Body;5'UTR;Body	18:21596672-21596938	Promoter_Associated
cg15090899	-0.165423	0.714026	1.28295e-08	7.09384e-06	chr6	167178260	+	cg15090899		OpenSea	RPS6KA2	Body
cg06723541	0.0663187	0.308775	1.28742e-08	7.11014e-06	chr11	2124081	-	cg06723541		OpenSea
cg14404466	0.107279	0.239427	1.28818e-08	7.11014e-06	chr14	100182107	+	cg14404466		OpenSea	CYP46A1	Body
cg25811247	0.131206	0.421151	1.28856e-08	7.11014e-06	chr2	54919133	-	cg25811247		OpenSea
cg19255464	-0.151296	0.74098	1.28938e-08	7.11014e-06	chr1	2047101	-	cg19255464	chr1:2046429-2046865	S_Shore	PRKCZ;PRKCZ;PRKCZ;PRKCZ	5'UTR;5'UTR;Body;Body
cg05914119	0.100047	0.745693	1.29092e-08	7.11378e-06	chr15	74877163	+	cg05914119		OpenSea	ARID3B;ARID3B	Body;Body
cg17445936	0.142899	0.255843	1.29199e-08	7.1149e-06	chr1	3090345	-	cg17445936		OpenSea	PRDM16;PRDM16	Body;Body
cg26543112	0.0894237	0.237916	1.29749e-08	7.14034e-06	chr6	133188277	+	cg26543112		OpenSea
cg01780596	0.0519758	0.142729	1.30095e-08	7.15457e-06	chr6	43478268	-	cg01780596	chr6:43477221-43478553	Island	LRRC73;LRRC73	TSS200;TSS200	6:43477531-43478495	Promoter_Associated
cg10214554	0.103071	0.504143	1.30708e-08	7.18346e-06	chr10	50787773	-	cg10214554		OpenSea
cg22792560	-0.140507	0.247241	1.30971e-08	7.19307e-06	chr4	152446017	+	cg22792560		OpenSea	FAM160A1	5'UTR
cg25532702	0.10019	0.352765	1.31419e-08	7.21279e-06	chr1	156471610	+	cg25532702	chr1:156469617-156471060	S_Shore	MEF2D	TSS1500	1:156469665-156471662	Promoter_Associated
cg21789008	0.109698	0.318358	1.31526e-08	7.21381e-06	chr8	118764818	+	cg21789008		OpenSea
cg00621943	-0.0537715	0.765699	1.31706e-08	7.21886e-06	chr6	31646236	+	cg00621943	chr6:31649081-31649373	N_Shelf	LY6G5C	Body
cg22570042	0.184809	0.694618	1.31875e-08	7.22328e-06	chr17	20799532	+	cg22570042	chr17:20798957-20800112	Island	CCDC144NL	TSS200	17:20798859-20799808	Unclassified
cg07374086	0.121964	0.229954	1.32232e-08	7.2336e-06	chr7	6120555	+	cg07374086	chr7:6120829-6121398	N_Shore			7:6120321-6121705	Promoter_Associated
cg05477778	-0.143187	0.376278	1.32241e-08	7.2336e-06	chr19	16480028	+	cg05477778		OpenSea	EPS15L1;EPS15L1;EPS15L1;EPS15L1;EPS15L1	Body;Body;Body;Body;Body	19:16479631-16481194	Unclassified_Cell_type_specific
cg04469731	0.12056	0.404906	1.32491e-08	7.23828e-06	chr11	129992359	+	cg04469731	chr11:129993524-129993797	N_Shore	APLP2;APLP2;APLP2;APLP2;APLP2;APLP2	Body;Body;Body;Body;Body;Body
cg12755949	0.0704111	0.323511	1.32504e-08	7.23828e-06	chr10	79267305	-	cg12755949		OpenSea	KCNMA1;KCNMA1;KCNMA1;KCNMA1;KCNMA1;KCNMA1	Body;Body;Body;Body;Body;Body
cg13112407	-0.0732206	0.179839	1.32593e-08	7.23829e-06	chr2	97204931	+	cg13112407	chr2:97202313-97203787	S_Shore	ARID5A	Body
cg17416793	0.111546	0.432121	1.33311e-08	7.27265e-06	chr11	2846932	-	cg17416793		OpenSea	KCNQ1;KCNQ1	Body;Body
cg04552206	0.0863699	0.2415	1.33584e-08	7.28266e-06	chr10	102896546	-	cg04552206	chr10:102896342-102896665	Island	TLX1	Body
cg19664945	-0.204687	0.609623	1.3371e-08	7.28464e-06	chr2	54087343	-	cg19664945	chr2:54086776-54087266	S_Shore	LOC100302652;GPR75	TSS200;TSS1500
cg02068166	-0.114175	0.376427	1.35289e-08	7.36579e-06	chr15	62458741	+	cg02068166	chr15:62456015-62457648	S_Shore	C2CD4B	TSS1500
cg15325070	0.0775704	0.744777	1.36697e-08	7.43478e-06	chr1	2792704	-	cg15325070		OpenSea
cg02746514	-0.0612347	0.634516	1.36761e-08	7.43478e-06	chr7	4793947	+	cg02746514	chr7:4794117-4794525	N_Shore	FOXK1	Body	7:4793073-4794422	Promoter_Associated
cg13689560	0.261584	0.405979	1.3683e-08	7.43478e-06	chr19	2095643	+	cg13689560	chr19:2095395-2095727	Island	C19orf36;MOBKL2A;C19orf36	TSS1500;5'UTR;TSS1500	19:2095555-2095776	Unclassified_Cell_type_specific
cg06720775	0.117531	0.454947	1.36959e-08	7.43683e-06	chr14	101782124	-	cg06720775		OpenSea
cg24959264	0.0772606	0.461386	1.37726e-08	7.47353e-06	chr14	105390896	-	cg24959264		OpenSea	PLD4;PLD4	TSS1500;TSS1500
cg08196561	0.166606	0.597222	1.38166e-08	7.49244e-06	chr16	87525539	-	cg08196561		OpenSea	ZCCHC14	TSS200
cg21830683	0.127182	0.274872	1.3833e-08	7.49634e-06	chr16	84634696	+	cg21830683		OpenSea	COTL1	Body	16:84634326-84634836	Unclassified
cg16116425	-0.144	0.428405	1.3881e-08	7.51734e-06	chr17	64960032	-	cg16116425	chr17:64961007-64962321	N_Shore	CACNG4	TSS1500
cg00647464	-0.0929875	0.52744	1.39336e-08	7.53844e-06	chr18	53990970	-	cg00647464		OpenSea
cg11776763	0.14578	0.203947	1.39384e-08	7.53844e-06	chr9	138223997	+	cg11776763		OpenSea
cg20272935	-0.119619	0.259852	1.40204e-08	7.57385e-06	chr11	67765720	-	cg20272935	chr11:67764918-67765256	S_Shore	UNC93B1	Body	11:67765643-67765943	Gene_Associated_Cell_type_specific
cg15074613	0.104324	0.489258	1.40225e-08	7.57385e-06	chr17	48604896	-	cg15074613		OpenSea	MYCBPAP	Body
cg23515125	-0.140437	0.199847	1.40804e-08	7.60012e-06	chr16	29296704	+	cg23515125	chr16:29296481-29296721	Island
cg20251943	-0.0874081	0.726011	1.41179e-08	7.61534e-06	chr10	407721	-	cg20251943	chr10:409201-409523	N_Shore	DIP2C	Body
cg26468696	-0.138206	0.395177	1.43033e-08	7.71022e-06	chr5	141331010	-	cg26468696		OpenSea	PCDH12	Body	5:141330641-141331590	Unclassified
cg16368147	0.0747944	0.691829	1.4344e-08	7.72707e-06	chr4	62111221	-	cg16368147		OpenSea
cg04452713	0.0957823	0.132435	1.43847e-08	7.74389e-06	chr6	56707687	+	cg04452713	chr6:56708059-56709166	N_Shore	DST;DST;DST;DST	Body;Body;Body;Body
cg18576936	-0.149316	0.251404	1.45031e-08	7.8025e-06	chr8	61816554	-	cg18576936		OpenSea
cg25671883	0.0717935	0.283363	1.45157e-08	7.80413e-06	chr2	101494880	+	cg25671883		OpenSea	NPAS2	5'UTR
cg06401979	-0.248097	0.34895	1.45292e-08	7.80625e-06	chr7	27143717	-	cg06401979	chr7:27143181-27143479	S_Shore	HOXA2	TSS1500
cg15323828	-0.116966	0.43471	1.46229e-08	7.84907e-06	chr1	226053673	-	cg15323828		OpenSea	TMEM63A	Body
cg19475961	-0.112683	0.471251	1.46282e-08	7.84907e-06	chr8	140986869	+	cg19475961		OpenSea	TRAPPC9;TRAPPC9	Body;Body
cg15050051	-0.16617	0.503187	1.47248e-08	7.89476e-06	chr7	1782000	+	cg15050051	chr7:1784027-1786934	N_Shelf	ELFN1	5'UTR	7:1781621-1783364	Unclassified_Cell_type_specific
cg07464471	-0.0918848	0.712574	1.47402e-08	7.89476e-06	chr5	145427352	-	cg07464471		OpenSea	SH3RF2;SH3RF2	ExonBnd;Body
cg00445443	-0.221484	0.275869	1.47527e-08	7.89476e-06	chr7	27143478	-	cg00445443	chr7:27143181-27143479	Island	HOXA2	TSS1500
cg16470128	0.155806	0.248546	1.47614e-08	7.89476e-06	chr3	12466092	+	cg16470128		OpenSea	PPARG;PPARG;PPARG;PPARG	Body;Body;Body;Body
cg06842049	0.0701615	0.295408	1.47617e-08	7.89476e-06	chr2	71974295	+	cg06842049		OpenSea
cg16882623	0.143496	0.702023	1.48035e-08	7.91192e-06	chr3	149501115	-	cg16882623		OpenSea	ANKUB1	Body
cg14157768	-0.132359	0.364772	1.4904e-08	7.96044e-06	chr2	239414104	+	cg14157768		OpenSea
cg06068935	0.144994	0.308764	1.49249e-08	7.96637e-06	chr11	61717005	-	cg06068935		OpenSea	BEST1;BEST1	TSS1500;TSS1500
cg14623267	0.0838147	0.341041	1.49406e-08	7.96957e-06	chr11	76905064	-	cg14623267		OpenSea	MYO7A;MYO7A	Body;Body
cg14585331	0.118707	0.589374	1.49868e-08	7.98897e-06	chr1	109455881	+	cg14585331		OpenSea	GPSM2	Body
cg04181450	0.0875359	0.751207	1.51673e-08	8.07994e-06	chr1	226217141	+	cg04181450		OpenSea
cg17567017	0.122186	0.19861	1.52173e-08	8.10127e-06	chr18	32173121	+	cg17567017		OpenSea	DTNA;DTNA;DTNA;DTNA;DTNA;DTNA;DTNA;DTNA	TSS200;TSS200;TSS200;TSS200;5'UTR;5'UTR;5'UTR;5'UTR
cg12641545	-0.274501	0.583415	1.52283e-08	8.10182e-06	chr18	7601196	+	cg12641545		OpenSea	PTPRM;PTPRM	Body;Body
cg26950531	-0.13289	0.165743	1.52799e-08	8.12167e-06	chr19	38704515	+	cg26950531	chr19:38700333-38700577	S_Shelf	DPF1;DPF1;DPF1	Body;Body;Body
cg06410273	-0.0635503	0.522195	1.52855e-08	8.12167e-06	chr21	46720677	-	cg06410273	chr21:46722582-46722807	N_Shore
cg04058378	0.0912828	0.562298	1.53138e-08	8.13144e-06	chr9	34666264	+	cg04058378	chr9:34664930-34665687	S_Shore
cg19499804	0.17034	0.558282	1.53488e-08	8.14471e-06	chr13	85219828	-	cg19499804		OpenSea
cg03016445	0.124034	0.192991	1.53623e-08	8.14656e-06	chr4	110915704	+	cg03016445		OpenSea	EGF;EGF;EGF	Body;Body;Body
cg16073983	0.121015	0.320602	1.54701e-08	8.19818e-06	chr22	29781696	+	cg16073983	chr22:29784169-29784779	N_Shelf	AP1B1;AP1B1;AP1B1	5'UTR;5'UTR;5'UTR
cg06035600	0.227548	0.619762	1.54797e-08	8.19818e-06	chr1	27687454	+	cg06035600	chr1:27687024-27687743	Island	MAP3K6	Body
cg13883671	-0.0768356	0.858193	1.55644e-08	8.23771e-06	chr8	144965812	-	cg13883671	chr8:144966638-144966880	N_Shore
cg01944226	-0.0890624	0.687273	1.57239e-08	8.31671e-06	chr17	80188056	-	cg01944226	chr17:80186135-80189990	Island	SLC16A3;SLC16A3	5'UTR;5'UTR	17:80187867-80189487	Promoter_Associated
cg12845391	0.120216	0.43789	1.5739e-08	8.31933e-06	chr6	137545298	-	cg12845391		OpenSea
cg12934258	0.0897093	0.682884	1.57621e-08	8.32461e-06	chr6	159084599	+	cg12934258		OpenSea	SYTL3	Body
cg00688297	0.185683	0.246627	1.57694e-08	8.32461e-06	chr8	145752292	+	cg00688297	chr8:145751955-145756326	Island	LRRC24;MGC70857	5'UTR;3'UTR	8:145752054-145753019	Unclassified_Cell_type_specific
cg04136369	0.0894921	0.653803	1.57843e-08	8.32704e-06	chr17	36070600	-	cg04136369		OpenSea	HNF1B;HNF1B	Body;Body
cg07861390	0.128142	0.254584	1.58979e-08	8.38157e-06	chr2	206546437	-	cg07861390	chr2:206546603-206547566	N_Shore	NRP2;NRP2;NRP2;NRP2;NRP2;NRP2	TSS1500;TSS1500;TSS1500;TSS1500;TSS1500;TSS1500
cg06495946	0.0755658	0.153554	1.59171e-08	8.38629e-06	chr4	1303094	+	cg06495946	chr4:1304768-1305114	N_Shore	MAEA;MAEA;MAEA;MAEA;MAEA;MAEA;MAEA	TSS1500;TSS200;Body;Body;Body;Body;Body	4:1302801-1303714	Promoter_Associated_Cell_type_specific
cg12097989	0.147952	0.413892	1.60442e-08	8.44781e-06	chr1	7311176	+	cg12097989		OpenSea	CAMTA1	Body
cg08940075	-0.0906556	0.769543	1.61229e-08	8.48072e-06	chr1	95388680	-	cg08940075	chr1:95391837-95393116	N_Shelf	CNN3	Body
cg15095327	-0.119934	0.458717	1.61275e-08	8.48072e-06	chr3	9944512	+	cg15095327		OpenSea	IL17RE;IL17RE;IL17RE;IL17RE;IL17RE	1stExon;5'UTR;1stExon;5'UTR;5'UTR
cg08319974	0.144383	0.435425	1.61915e-08	8.5089e-06	chr6	164506861	+	cg08319974		OpenSea
cg21765010	0.164503	0.417523	1.62814e-08	8.55063e-06	chr1	117388878	+	cg21765010		OpenSea
cg23012465	0.159688	0.518661	1.64048e-08	8.60991e-06	chr21	18948920	-	cg23012465		OpenSea	CXADR	Body
cg26575955	0.107097	0.385073	1.6424e-08	8.61441e-06	chr4	34185694	+	cg26575955		OpenSea
cg10505659	0.0691007	0.223692	1.64829e-08	8.63978e-06	chr19	39303809	+	cg10505659		OpenSea	LGALS4	TSS200
cg27151122	0.0628931	0.313773	1.65027e-08	8.64199e-06	chr12	50447407	+	cg27151122	chr12:50451197-50451943	N_Shelf			12:50446889-50447629	Unclassified_Cell_type_specific
cg15572684	0.116543	0.262777	1.6511e-08	8.64199e-06	chr8	49186912	+	cg15572684		OpenSea
cg18621256	0.0874118	0.317484	1.65189e-08	8.64199e-06	chr10	119221444	-	cg18621256		OpenSea
cg16494291	0.138332	0.61728	1.659e-08	8.67361e-06	chr1	243876786	-	cg16494291		OpenSea	AKT3;AKT3;AKT3	Body;Body;Body
cg01309428	0.0942138	0.277725	1.66051e-08	8.67598e-06	chr6	75927138	-	cg01309428		OpenSea
cg25212025	-0.120968	0.316432	1.663e-08	8.68339e-06	chr10	34602937	-	cg25212025		OpenSea	PARD3	Body
cg26220185	-0.0781166	0.804979	1.66963e-08	8.71246e-06	chr7	1894574	-	cg26220185	chr7:1896090-1896451	N_Shore	MAD1L1;MAD1L1;MAD1L1	Body;Body;Body	7:1894361-1894705	Unclassified_Cell_type_specific
cg20494891	-0.0958843	0.303415	1.68743e-08	8.79973e-06	chr15	59642565	-	cg20494891		OpenSea	MYO1E	Body
cg07630066	0.0914584	0.235091	1.68952e-08	8.80499e-06	chr9	89470233	+	cg07630066		OpenSea
cg23640316	0.0717185	0.393948	1.6962e-08	8.83414e-06	chr22	29816350	-	cg23640316		OpenSea
cg24952204	-0.0978181	0.786675	1.7014e-08	8.85561e-06	chr1	20659354	-	cg24952204		OpenSea	VWA5B1	Body
cg06940110	0.226457	0.496019	1.70437e-08	8.86539e-06	chr2	118616430	-	cg06940110	chr2:118616575-118618163	N_Shore
cg10939993	-0.050697	0.823678	1.7091e-08	8.88432e-06	chr9	93079338	-	cg10939993		OpenSea	LINC01508	Body
cg04541799	0.103758	0.287292	1.71708e-08	8.92011e-06	chr19	12714944	+	cg04541799		OpenSea	ZNF490	Body	19:12714594-12714997	Unclassified_Cell_type_specific
cg05875906	-0.114562	0.567538	1.72713e-08	8.96615e-06	chr9	127650430	+	cg05875906		OpenSea	GOLGA1	Body
cg24833706	-0.104861	0.556235	1.72813e-08	8.96615e-06	chr15	42694005	+	cg24833706		OpenSea	CAPN3;CAPN3;CAPN3;CAPN3;CAPN3;CAPN3;CAPN3	TSS1500;ExonBnd;ExonBnd;ExonBnd;Body;Body;Body
cg18892212	0.228526	0.491874	1.72963e-08	8.96822e-06	chr16	31499991	+	cg18892212	chr16:31498650-31500564	Island	SLC5A2	Body
cg04949369	0.0818304	0.316947	1.73701e-08	9.00077e-06	chr12	6887660	-	cg04949369		OpenSea
cg10471544	0.0825586	0.480714	1.74409e-08	9.03169e-06	chr16	1820375	+	cg10471544	chr16:1820311-1823954	Island	NME3	3'UTR
cg03865018	-0.0673219	0.597663	1.74595e-08	9.03561e-06	chr1	20031012	+	cg03865018		OpenSea	TMCO4	Body	1:20030339-20031576	Unclassified
cg26137103	0.197059	0.616347	1.74978e-08	9.04969e-06	chr4	40193114	+	cg26137103		OpenSea			4:40193094-40193161	Unclassified_Cell_type_specific
cg02766403	-0.249274	0.472293	1.7542e-08	9.0662e-06	chr11	100681173	-	cg02766403		OpenSea	ARHGAP42	Body
cg16627782	0.0881807	0.366615	1.7552e-08	9.0662e-06	chr12	7819367	-	cg16627782		OpenSea	APOBEC1;APOBEC1;APOBEC1	5'UTR;TSS1500;TSS1500
cg19402991	-0.139581	0.406971	1.76105e-08	9.0907e-06	chr2	164204915	-	cg19402991	chr2:164204740-164205039	Island
cg23524191	-0.161829	0.729471	1.77011e-08	9.13171e-06	chr7	1894688	-	cg23524191	chr7:1896090-1896451	N_Shore	MAD1L1;MAD1L1;MAD1L1	Body;Body;Body	7:1894361-1894705	Unclassified_Cell_type_specific
cg01577707	0.119063	0.646729	1.7788e-08	9.17069e-06	chr11	122057720	-	cg01577707		OpenSea	MIR100HG	Body
cg01757168	0.153145	0.690841	1.78178e-08	9.17931e-06	chr3	128215565	-	cg01757168	chr3:128215212-128216905	Island
cg06821199	0.228823	0.50863	1.78272e-08	9.17931e-06	chr4	779230	+	cg06821199	chr4:778661-780592	Island	CPLX1	3'UTR
cg26083822	0.119276	0.399318	1.78552e-08	9.18796e-06	chr9	71355711	+	cg26083822		OpenSea	PIP5K1B;PIP5K1B	5'UTR;5'UTR
cg22780845	-0.105604	0.292464	1.79481e-08	9.22992e-06	chr4	166793622	-	cg22780845	chr4:166794545-166795341	N_Shore	TLL1;TLL1	TSS1500;TSS1500
cg26943120	-0.176876	0.380944	1.79621e-08	9.23133e-06	chr4	5472116	+	cg26943120		OpenSea	STK32B	Body
cg15420926	0.136276	0.360681	1.79981e-08	9.24379e-06	chr8	132929147	+	cg15420926		OpenSea	EFR3A	Body
cg16932827	-0.116629	0.744844	1.8009e-08	9.24379e-06	chr3	193988639	+	cg16932827	chr3:193987425-193987758	S_Shore
cg04027736	-0.169722	0.721786	1.80524e-08	9.25803e-06	chr7	27143403	-	cg04027736	chr7:27143181-27143479	Island	HOXA2	TSS1500
cg04341028	0.176571	0.703367	1.80595e-08	9.25803e-06	chr2	157641007	-	cg04341028		OpenSea
cg25287272	0.100572	0.283532	1.81276e-08	9.28712e-06	chr1	29213233	+	cg25287272	chr1:29213438-29214300	N_Shore	EPB41;EPB41;EPB41;EPB41;EPB41	TSS1500;TSS1500;TSS1500;TSS1500;TSS1500	1:29212961-29214524	Promoter_Associated
cg03018753	-0.152708	0.343195	1.82064e-08	9.32165e-06	chr17	59614018	-	cg03018753		OpenSea
cg26615440	0.130039	0.467769	1.82736e-08	9.35021e-06	chr3	132843786	+	cg26615440		OpenSea	TMEM108;TMEM108;TMEM108;TMEM108	1stExon;5'UTR;5'UTR;5'UTR
cg05146436	-0.044946	0.547003	1.82963e-08	9.35594e-06	chr2	74645397	+	cg05146436	chr2:74645467-74645750	N_Shore	C2orf81	TSS1500
cg07571038	0.107638	0.661607	1.83312e-08	9.36791e-06	chr9	140352910	-	cg07571038	chr9:140352818-140354044	Island	NELF;NELF;NELF;NELF	Body;Body;Body;Body
cg16385069	-0.0540315	0.428379	1.84093e-08	9.40195e-06	chr22	37418976	+	cg16385069	chr22:37420225-37420900	N_Shore	MPST;MPST;MPST	5'UTR;5'UTR;Body
cg10703692	-0.0816309	0.755867	1.84381e-08	9.41075e-06	chr6	132086847	-	cg10703692		OpenSea
cg05898452	0.0689292	0.16997	1.84917e-08	9.4322e-06	chr7	55224863	-	cg05898452		OpenSea	EGFR;EGFR;EGFR	Body;Body;Body
cg00424690	0.0814105	0.719838	1.85277e-08	9.44468e-06	chr6	43478455	-	cg00424690	chr6:43477221-43478553	Island	C6orf154	TSS200	6:43477531-43478495	Promoter_Associated
cg17835016	0.129045	0.596353	1.85851e-08	9.46801e-06	chr13	113784082	+	cg17835016	chr13:113783886-113784702	Island	F10	Body
cg13746854	0.131261	0.859911	1.86254e-08	9.48266e-06	chr9	34370894	-	cg13746854	chr9:34370773-34372902	Island	KIAA1161	Body
cg17274885	-0.0907497	0.71844	1.86975e-08	9.51209e-06	chr13	99399450	-	cg17274885		OpenSea	SLC15A1	Body
cg01899620	-0.173883	0.470297	1.87083e-08	9.51209e-06	chr13	113689422	+	cg01899620	chr13:113687421-113687828	S_Shore	MCF2L;MCF2L	Body;Body	13:113689104-113689853	Unclassified_Cell_type_specific
cg17055704	0.136047	0.426009	1.87236e-08	9.51209e-06	chr6	33282879	-	cg17055704	chr6:33282855-33283196	Island	ZBTB22;TAPBP;TAPBP;TAPBP;ZBTB22	Body;TSS1500;TSS1500;TSS1500;Body
cg18605392	-0.0711411	0.764014	1.87339e-08	9.51209e-06	chr7	100196045	+	cg18605392		OpenSea	FBXO24;PCOLCE-AS1;FBXO24;FBXO24	Body;Body;Body;Body
cg01110520	0.0642734	0.404636	1.87415e-08	9.51209e-06	chr14	77391057	-	cg01110520		OpenSea
cg23577104	0.0803408	0.178198	1.87858e-08	9.52865e-06	chr1	9360677	+	cg23577104		OpenSea	SPSB1	5'UTR
cg07452306	0.0947137	0.370429	1.88288e-08	9.54449e-06	chr2	73299297	-	cg07452306	chr2:73297630-73299155	S_Shore	SFXN5	TSS1500
cg14583300	0.154767	0.692752	1.88937e-08	9.57149e-06	chr2	238358457	-	cg14583300		OpenSea
cg10217889	0.111472	0.430962	1.89079e-08	9.57273e-06	chr5	143172149	-	cg10217889		OpenSea
cg11573238	0.103247	0.410493	1.90241e-08	9.61915e-06	chr1	48002630	-	cg11573238	chr1:47998899-47999517	S_Shelf
cg04190237	0.0904398	0.477753	1.90293e-08	9.61915e-06	chr9	34666255	-	cg04190237	chr9:34664930-34665687	S_Shore
cg19169288	0.0735905	0.22828	1.90363e-08	9.61915e-06	chr7	20740059	+	cg19169288		OpenSea	ABCB5;ABCB5	Body;Body
cg02480174	-0.0806185	0.281195	1.90467e-08	9.61915e-06	chr13	30307238	-	cg02480174		OpenSea
cg19403819	0.111799	0.545207	1.90624e-08	9.6211e-06	chr22	38669529	-	cg19403819	chr22:38668385-38669223	S_Shore	TMEM184B;TMEM184B;TMEM184B	TSS1500;TSS1500;TSS1500	22:38668054-38669790	Promoter_Associated
cg03832575	0.0809215	0.315077	1.90764e-08	9.6222e-06	chr4	3371552	+	cg03832575	chr4:3374733-3374998	N_Shelf	RGS12;RGS12;RGS12	TSS200;Body;Body	4:3371177-3372283	Promoter_Associated
cg15642225	0.1352	0.512125	1.91002e-08	9.62828e-06	chr6	139770456	-	cg15642225		OpenSea
cg06867863	0.0800728	0.217172	1.91855e-08	9.66528e-06	chr2	66159330	-	cg06867863		OpenSea
cg25820188	0.127098	0.437495	1.92649e-08	9.69766e-06	chr12	131338284	+	cg25820188		OpenSea
cg24160569	-0.133021	0.507244	1.92735e-08	9.69766e-06	chr10	62011445	-	cg24160569		OpenSea	ANK3	Body
cg12151339	0.0956104	0.345579	1.93682e-08	9.73699e-06	chr17	19322290	+	cg12151339		OpenSea
cg05036937	-0.114239	0.789476	1.93755e-08	9.73699e-06	chr5	52283760	+	cg05036937	chr5:52284715-52285489	N_Shore	ITGA2	TSS1500
cg15236764	-0.0751586	0.101253	1.94634e-08	9.77512e-06	chr11	88148434	+	cg15236764		OpenSea
cg18174099	-0.203637	0.672426	1.95006e-08	9.78779e-06	chr14	88200397	+	cg18174099		OpenSea
cg08512745	0.0803002	0.191172	1.95266e-08	9.79482e-06	chr11	66659864	+	cg08512745		OpenSea	PC;PC;PC	5'UTR;5'UTR;5'UTR	11:66659640-66659961	Unclassified_Cell_type_specific
cg11998447	0.096479	0.681792	1.97345e-08	9.89301e-06	chr10	11494746	-	cg11998447		OpenSea
cg02754067	0.117378	0.401752	1.98143e-08	9.92104e-06	chr6	40327812	+	cg02754067		OpenSea
cg03278811	0.130442	0.466048	1.98147e-08	9.92104e-06	chr6	108883330	+	cg03278811	chr6:108878830-108883404	Island	FOXO3;FOXO3	Body;Body
cg23351327	-0.111252	0.777965	1.98839e-08	9.94959e-06	chr7	151433178	+	cg23351327		OpenSea	PRKAG2;PRKAG2	Body;Body
cg10769036	0.0759076	0.469766	1.99045e-08	9.95378e-06	chr6	134466956	+	cg10769036		OpenSea
cg22113056	-0.173292	0.474624	1.99636e-08	9.97725e-06	chr5	97401541	-	cg22113056		OpenSea
cg15482893	-0.0789972	0.182874	2.00007e-08	9.98966e-06	chr1	32837667	-	cg15482893		OpenSea	BSDC1;BSDC1;BSDC1;BSDC1	Body;Body;Body;Body	1:32837542-32838325	Gene_Associated
cg01805732	0.118966	0.252924	2.00488e-08	1.00033e-05	chr2	1748970	+	cg01805732	chr2:1746833-1748971	Island	PXDN	TSS1500
cg18717554	-0.0877975	0.522391	2.0057e-08	1.00033e-05	chr15	74495119	+	cg18717554		OpenSea	STRA6;STRA6;STRA6;STRA6;STRA6;STRA6;STRA6;STRA6;STRA6;STRA6	5'UTR;5'UTR;1stExon;5'UTR;1stExon;Body;Body;5'UTR;5'UTR;5'UTR
cg17461571	0.0924019	0.395144	2.00648e-08	1.00033e-05	chr19	50887020	+	cg17461571	chr19:50885178-50885490	S_Shore	POLD1;POLD1;POLD1	TSS1500;TSS1500;TSS1500	19:50886475-50888351	Promoter_Associated
cg13071763	0.110703	0.278949	2.01599e-08	1.00446e-05	chr3	5391203	-	cg13071763		OpenSea
cg00523379	-0.140574	0.430348	2.01809e-08	1.00489e-05	chr6	148726218	-	cg00523379		OpenSea	SASH1	Body
cg01225565	0.100605	0.277462	2.02456e-08	1.0075e-05	chr11	67982143	+	cg01225565	chr11:67980011-67982068	S_Shore	SUV420H1;SUV420H1	TSS1500;TSS1500
cg16662291	-0.165606	0.375611	2.02877e-08	1.00851e-05	chr4	106943676	+	cg16662291		OpenSea	LOC101929577	TSS200
cg03649451	0.124807	0.256405	2.02906e-08	1.00851e-05	chr9	91368644	-	cg03649451		OpenSea
cg24694702	0.0934702	0.70221	2.0303e-08	1.00851e-05	chr12	119617656	-	cg24694702		OpenSea	HSPB8	Body
cg25227803	-0.0979353	0.234665	2.0388e-08	1.01186e-05	chr10	102239027	+	cg25227803	chr10:102241980-102242559	N_Shelf	WNT8B	Body
cg13888509	-0.11775	0.648463	2.03953e-08	1.01186e-05	chr15	74495603	+	cg13888509		OpenSea	STRA6;STRA6;STRA6;STRA6;STRA6	5'UTR;TSS1500;TSS200;5'UTR;5'UTR
cg24317478	-0.230213	0.316236	2.04606e-08	1.01449e-05	chr9	135363101	-	cg24317478	chr9:135361992-135362481	S_Shore	C9orf171;C9orf171	Body;Body	9:135362114-135363686	Unclassified_Cell_type_specific
cg06750564	0.0575891	0.333631	2.04812e-08	1.01467e-05	chr7	139637446	-	cg06750564		OpenSea	TBXAS1;TBXAS1;TBXAS1;TBXAS1;TBXAS1;TBXAS1	Body;Body;Body;Body;Body;Body
cg17302986	0.0686517	0.462916	2.04942e-08	1.01467e-05	chr9	135753085	+	cg17302986	chr9:135753347-135754384	N_Shore	C9orf9;AK8	TSS1500;Body	9:135752987-135754583	Promoter_Associated
cg12303813	0.1391	0.444932	2.05017e-08	1.01467e-05	chr1	205283250	+	cg12303813		OpenSea	NUAK2	Body	1:205282706-205283285	Promoter_Associated
cg05797674	0.126141	0.660329	2.05249e-08	1.01521e-05	chr9	130763916	+	cg05797674		OpenSea
cg17952465	0.20512	0.596762	2.05626e-08	1.01645e-05	chr22	51016839	+	cg17952465	chr22:51016253-51017020	Island	CPT1B;CPT1B;CPT1B;CPT1B;CPT1B;CPT1B;CPT1B;CPT1B;CHKB-CPT1B	5'UTR;5'UTR;5'UTR;5'UTR;5'UTR;TSS1500;1stExon;1stExon;Body	22:51016564-51016973	Unclassified_Cell_type_specific
cg14269807	0.0901633	0.32997	2.06883e-08	1.022e-05	chr14	22191888	+	cg14269807		OpenSea			14:22191694-22191989	Unclassified_Cell_type_specific
cg25211022	0.07412	0.364002	2.06999e-08	1.022e-05	chr5	142381633	+	cg25211022		OpenSea	ARHGAP26;ARHGAP26	Body;Body	5:142381616-142383003	Promoter_Associated
cg05448404	0.228912	0.26183	2.07365e-08	1.02267e-05	chr4	779173	-	cg05448404	chr4:778661-780592	Island	CPLX1	3'UTR
cg12241755	0.191852	0.387713	2.07385e-08	1.02267e-05	chr13	72435095	+	cg12241755		OpenSea	DACH1;DACH1;DACH1	Body;Body;Body
cg11346903	-0.0897149	0.479321	2.08248e-08	1.02631e-05	chr7	143051455	+	cg11346903		OpenSea	FAM131B;FAM131B;FAM131B	3'UTR;3'UTR;3'UTR
cg18968475	0.0566253	0.259662	2.08526e-08	1.02706e-05	chr6	53863342	+	cg18968475		OpenSea	MLIP-IT1	TSS1500
cg00856463	0.068154	0.486314	2.10339e-08	1.03451e-05	chr5	10335254	+	cg00856463	chr5:10333222-10334101	S_Shore
cg08311343	0.150813	0.756586	2.10344e-08	1.03451e-05	chr7	92324861	-	cg08311343		OpenSea	CDK6;CDK6	Body;Body
cg14912575	0.149506	0.361731	2.10419e-08	1.03451e-05	chr14	70038236	-	cg14912575	chr14:70038108-70040302	Island	C14orf162	TSS1500
cg27072734	-0.0805868	0.414915	2.10954e-08	1.03652e-05	chr19	34166448	-	cg27072734		OpenSea	CHST8;CHST8	5'UTR;5'UTR
cg14228710	0.153643	0.631497	2.11391e-08	1.03765e-05	chr20	15988694	-	cg14228710		OpenSea	MACROD2;MACROD2	Body;Body
cg24969520	0.259512	0.509248	2.1144e-08	1.03765e-05	chr10	45359715	-	cg24969520	chr10:45360174-45360526	N_Shore			10:45359371-45360933	Promoter_Associated
cg09523275	0.113252	0.263135	2.11793e-08	1.03819e-05	chr6	28227093	+	cg09523275	chr6:28226979-28227483	Island	NKAPL	TSS200	6:28226863-28227240	Promoter_Associated_Cell_type_specific
cg27191499	0.147709	0.155295	2.11804e-08	1.03819e-05	chr1	176536552	+	cg27191499		OpenSea	PAPPA2;PAPPA2	Body;Body
cg01492121	0.121427	0.732787	2.12044e-08	1.03874e-05	chr11	86992924	+	cg01492121		OpenSea	TMEM135;TMEM135;TMEM135	Body;Body;Body
cg21644740	-0.154785	0.535411	2.1343e-08	1.04491e-05	chr6	29599248	+	cg21644740	chr6:29600192-29600661	N_Shore	GABBR1;GABBR1	Body;Body
cg09179248	-0.04516	0.837641	2.14708e-08	1.05053e-05	chr1	2046783	+	cg09179248	chr1:2046429-2046865	Island	PRKCZ;PRKCZ;PRKCZ	5'UTR;Body;5'UTR	1:2046472-2046934	Unclassified_Cell_type_specific
cg00200755	0.0799359	0.171125	2.15408e-08	1.05333e-05	chr15	88945783	+	cg00200755		OpenSea			15:88945693-88945922	Unclassified
cg00901138	0.241953	0.515431	2.16874e-08	1.05937e-05	chr7	29329370	+	cg00901138		OpenSea	CHN2	Body
cg16875568	-0.15272	0.473367	2.16904e-08	1.05937e-05	chr13	102173110	+	cg16875568		OpenSea	ITGBL1;ITGBL1;ITGBL1;ITGBL1	5'UTR;Body;Body;Body
cg23153615	0.133083	0.582841	2.19193e-08	1.06991e-05	chr10	89167923	-	cg23153615		OpenSea
cg01751057	-0.158616	0.364173	2.19766e-08	1.07207e-05	chr8	134261928	-	cg01751057		OpenSea	NDRG1;NDRG1;NDRG1;NDRG1	Body;Body;Body;Body
cg25429685	0.0906028	0.419287	2.20586e-08	1.07542e-05	chr2	177338163	-	cg25429685		OpenSea
cg01839993	0.143485	0.368563	2.22097e-08	1.08214e-05	chr10	74034644	-	cg01839993	chr10:74033167-74034698	Island	DDIT4	Body	10:74034192-74035368	Promoter_Associated
cg00499708	-0.121667	0.473487	2.22253e-08	1.08226e-05	chr7	151842483	-	cg00499708		OpenSea	KMT2C	Body
cg04846508	-0.143053	0.330062	2.23237e-08	1.08571e-05	chr11	1851810	+	cg04846508		OpenSea
cg17936236	0.0737064	0.541176	2.23387e-08	1.08571e-05	chr1	167520305	-	cg17936236	chr1:167522469-167523070	N_Shelf	CREG1	Body
cg02416781	0.0825922	0.519929	2.23395e-08	1.08571e-05	chr5	82331856	-	cg02416781		OpenSea
cg04859800	0.105206	0.631106	2.23494e-08	1.08571e-05	chr2	113542344	+	cg04859800		OpenSea	IL1A;IL1A	5'UTR;1stExon
cg04415168	0.0636124	0.121635	2.24097e-08	1.08723e-05	chr6	33282856	-	cg04415168	chr6:33282855-33283196	Island	ZBTB22;TAPBP;TAPBP;TAPBP;ZBTB22	Body;TSS1500;TSS1500;TSS1500;Body
cg22663971	-0.0837928	0.703907	2.24195e-08	1.08723e-05	chr8	143799237	-	cg22663971		OpenSea	LOC100288181	Body
cg01959435	0.0728955	0.129755	2.24206e-08	1.08723e-05	chr22	39759957	-	cg01959435		OpenSea	SYNGR1;SYNGR1;SYNGR1	TSS1500;Body;Body
cg26016712	0.0794233	0.12664	2.24848e-08	1.08969e-05	chr1	28098981	+	cg26016712	chr1:28099628-28100031	N_Shore	STX12	TSS1500	1:28098844-28100571	Promoter_Associated
cg12115008	0.125776	0.536513	2.2519e-08	1.0907e-05	chr16	31520645	-	cg12115008	chr16:31519381-31519940	S_Shore	C16orf58	TSS1500	16:31518922-31520660	Promoter_Associated
cg27003765	0.0941747	0.663616	2.26491e-08	1.09636e-05	chr6	31846769	+	cg27003765		OpenSea	SLC44A4;SLC44A4	5'UTR;1stExon
cg14024810	-0.18279	0.658224	2.26732e-08	1.09687e-05	chr3	71835520	-	cg14024810	chr3:71834068-71834653	S_Shore	PROK2;PROK2	TSS1500;TSS1500
cg14413904	0.196776	0.487276	2.27077e-08	1.09789e-05	chr10	62423377	-	cg14413904		OpenSea
cg08759860	0.109665	0.32354	2.27411e-08	1.09885e-05	chr14	100134437	-	cg08759860		OpenSea	HHIPL1;HHIPL1	Body;Body
cg14029057	-0.204887	0.518306	2.27953e-08	1.10082e-05	chr6	68177315	+	cg14029057		OpenSea
cg13144824	0.159855	0.230123	2.28697e-08	1.10373e-05	chr14	42692612	-	cg13144824		OpenSea
cg11457643	0.104258	0.369127	2.28955e-08	1.10373e-05	chr21	18912421	-	cg11457643		OpenSea	CXADR;CXADR;CXADR;CXADR;CXADR	Body;Body;Body;Body;Body
cg22009464	0.163124	0.55524	2.28961e-08	1.10373e-05	chr18	32173084	-	cg22009464		OpenSea	DTNA;DTNA;DTNA;DTNA	TSS200;5'UTR;5'UTR;5'UTR
cg20457732	0.196542	0.440762	2.29401e-08	1.10519e-05	chr1	71172486	-	cg20457732		OpenSea
cg17086398	0.127608	0.324221	2.30264e-08	1.1087e-05	chr1	31896392	-	cg17086398		OpenSea	SERINC2	Body
cg16148203	0.0736764	0.408798	2.30585e-08	1.10959e-05	chr3	107842871	+	cg16148203		OpenSea	LINC01215	TSS1500
cg00187375	0.0499569	0.411889	2.31264e-08	1.1122e-05	chr3	49850499	+	cg00187375		OpenSea	UBA7;UBA7	Body;ExonBnd	3:49850409-49850687	Promoter_Associated_Cell_type_specific
cg09266410	-0.125565	0.322305	2.3198e-08	1.11451e-05	chr14	69812124	+	cg09266410		OpenSea	GALNT16;GALNT16	Body;Body
cg10357242	0.101578	0.43891	2.32017e-08	1.11451e-05	chr8	26249840	+	cg10357242		OpenSea	BNIP3L	Body
cg27556688	0.0832064	0.221502	2.32442e-08	1.11589e-05	chr4	126661151	-	cg27556688		OpenSea
cg09341448	0.0510151	0.0855909	2.3271e-08	1.11653e-05	chr19	49164383	-	cg09341448	chr19:49164755-49165293	N_Shore	SEC1	Body	19:49163935-49164993	Unclassified
cg09406615	0.13383	0.444779	2.33649e-08	1.12037e-05	chr3	165555103	-	cg09406615		OpenSea	BCHE;BCHE	1stExon;5'UTR
cg06586615	0.112125	0.397507	2.34462e-08	1.12361e-05	chr1	155107648	-	cg06586615	chr1:155108007-155108611	N_Shore	SLC50A1;SLC50A1;SLC50A1;SLC50A1;SLC50A1;SLC50A1;SLC50A1;SLC50A1;SLC50A1;SLC50A1	TSS200;TSS200;TSS200;TSS1500;TSS1500;TSS1500;TSS1500;TSS1500;TSS1500;TSS1500	1:155107093-155109000	Promoter_Associated
cg04232095	-0.11986	0.525812	2.34926e-08	1.12499e-05	chr11	7594951	+	cg04232095		OpenSea	PPFIBP2	Body
cg10310595	0.0719125	0.0859694	2.35026e-08	1.12499e-05	chr6	32908567	+	cg10310595		OpenSea	HLA-DMB	1stExon	6:32908496-32909716	Unclassified
cg17072755	0.115401	0.285991	2.35289e-08	1.12559e-05	chr10	70906548	+	cg17072755		OpenSea	VPS26A;VPS26A	Body;Body
cg03010887	0.164753	0.5134	2.35779e-08	1.12727e-05	chr16	85600235	+	cg03010887		OpenSea
cg23510764	0.181941	0.600666	2.36012e-08	1.12773e-05	chr5	166419955	+	cg23510764		OpenSea
cg17939935	-0.0949888	0.752073	2.36662e-08	1.1288e-05	chr15	59646854	-	cg17939935		OpenSea	MYO1E	Body
cg19562969	0.0978869	0.318338	2.36681e-08	1.1288e-05	chr20	35233582	-	cg19562969	chr20:35233829-35234782	N_Shore	C20orf24;C20orf24;C20orf24	TSS1500;TSS1500;TSS1500	20:35233325-35234857	Unclassified
cg08521967	-0.100247	0.479542	2.36686e-08	1.1288e-05	chr1	228345490	+	cg08521967	chr1:228345377-228346700	Island	GJC2	Body
cg09973514	0.240819	0.505309	2.3679e-08	1.1288e-05	chr11	58830424	+	cg09973514	chr11:58830063-58830739	Island
cg21644387	-0.0924339	0.616913	2.38162e-08	1.13442e-05	chr2	663024	-	cg21644387	chr2:660666-660909	S_Shelf			2:662500-663249	Unclassified
cg11959399	0.193355	0.452021	2.38248e-08	1.13442e-05	chr20	741723	-	cg11959399	chr20:741633-742058	Island	C20orf54	Body	20:741186-742203	Unclassified
cg25552887	-0.0960243	0.461236	2.38586e-08	1.13528e-05	chr16	66751144	-	cg25552887		OpenSea			16:66750881-66751430	Unclassified
cg25683662	-0.224453	0.40336	2.38707e-08	1.13528e-05	chr1	245771036	-	cg25683662		OpenSea	KIF26B	Body
cg14004678	-0.0733667	0.382173	2.38848e-08	1.13529e-05	chr17	77001516	+	cg14004678		OpenSea	CANT1;CANT1;CANT1	5'UTR;5'UTR;5'UTR
cg04471485	0.146573	0.495522	2.39362e-08	1.13707e-05	chr9	139889789	+	cg04471485	chr9:139888934-139890343	Island	CLIC3	Body	9:139889168-139890202	Gene_Associated_Cell_type_specific
cg19474196	0.0785217	0.655431	2.42733e-08	1.15205e-05	chr9	124245870	-	cg19474196		OpenSea	GGTA1P;GGTA1P	Body;Body
cg26048534	-0.101212	0.664992	2.42798e-08	1.15205e-05	chr6	168769680	-	cg26048534	chr6:168771137-168771640	N_Shore
cg03780927	0.174992	0.46821	2.43145e-08	1.15303e-05	chr11	118781150	+	cg03780927	chr11:118781060-118781732	Island	BCL9L;BCL9L	1stExon;5'UTR	11:118781076-118781706	Unclassified_Cell_type_specific
cg10546860	0.0871153	0.179062	2.43322e-08	1.1532e-05	chr17	18162265	-	cg10546860	chr17:18161711-18162316	Island	FLII;FLII;FLII	TSS1500;TSS200;TSS200
cg06170374	-0.0983968	0.629652	2.43563e-08	1.15367e-05	chr11	37533403	-	cg06170374		OpenSea
cg01958181	-0.101161	0.614074	2.4493e-08	1.15913e-05	chr2	110449949	+	cg01958181		OpenSea
cg25586273	-0.0938049	0.662551	2.44999e-08	1.15913e-05	chr1	59507539	+	cg25586273		OpenSea	LINC01358	Body
cg19227639	0.131535	0.403073	2.45362e-08	1.16009e-05	chr2	18958863	-	cg19227639		OpenSea
cg13906813	0.174369	0.288969	2.45486e-08	1.16009e-05	chr6	33040914	-	cg13906813		OpenSea	HLA-DPA1	Body
cg09497445	-0.0823887	0.27104	2.45835e-08	1.16084e-05	chr14	24891941	+	cg09497445		OpenSea
cg01422683	0.0763763	0.240095	2.45929e-08	1.16084e-05	chr12	66276363	-	cg01422683		OpenSea	LOC100129940;LOC100129940;LOC100129940;HMGA2;HMGA2;HMGA2;HMGA2	TSS1500;TSS1500;TSS1500;Body;Body;Body;Body
cg15369278	0.0605498	0.206485	2.46102e-08	1.16099e-05	chr11	2131100	+	cg15369278		OpenSea
cg18034719	-0.0809984	0.749897	2.47478e-08	1.1668e-05	chr5	176860863	-	cg18034719	chr5:176860862-176861098	Island	GRK6;GRK6;GRK6	Body;Body;Body
cg01572884	-0.0523295	0.357088	2.47725e-08	1.16692e-05	chr1	110610266	-	cg01572884	chr1:110610265-110613303	Island	ALX3	Body
cg21721718	0.183393	0.599055	2.47789e-08	1.16692e-05	chr6	106317844	-	cg21721718		OpenSea
cg01265860	0.158808	0.361714	2.47947e-08	1.16699e-05	chr21	36256316	+	cg01265860	chr21:36258952-36259472	N_Shelf	RUNX1;RUNX1;RUNX1	Body;Body;Body
cg19054360	0.0975726	0.400855	2.50844e-08	1.17995e-05	chr10	133581904	-	cg19054360		OpenSea
cg15669314	0.106269	0.156284	2.5185e-08	1.1833e-05	chr21	36012979	+	cg15669314		OpenSea			21:36012783-36013051	Unclassified
cg01971671	0.119997	0.421327	2.51968e-08	1.1833e-05	chr17	46240670	+	cg01971671		OpenSea	SKAP1;SKAP1	Body;Body
cg05772104	0.146194	0.664552	2.52011e-08	1.1833e-05	chr2	98340425	+	cg05772104	chr2:98340397-98340959	Island	ZAP70	5'UTR
cg09641518	-0.134236	0.200999	2.52137e-08	1.1833e-05	chr4	143325397	-	cg09641518		OpenSea	INPP4B;INPP4B	Body;Body
cg19871235	0.221592	0.647991	2.52821e-08	1.18583e-05	chr12	71552569	+	cg19871235		OpenSea	TSPAN8	TSS1500
cg07356549	0.115638	0.347459	2.53575e-08	1.18868e-05	chr1	212091686	-	cg07356549		OpenSea
cg27187555	0.149907	0.398218	2.5429e-08	1.19071e-05	chr1	3269252	-	cg27187555		OpenSea	PRDM16;PRDM16	Body;Body
cg08932654	0.115846	0.436734	2.543e-08	1.19071e-05	chr17	38084459	+	cg08932654	chr17:38083226-38084052	S_Shore	ORMDL3	TSS1500	17:38084352-38084667	Promoter_Associated
cg15786028	0.106384	0.665841	2.54689e-08	1.19185e-05	chr6	28534159	+	cg15786028		OpenSea
cg26592816	0.0730647	0.442471	2.55437e-08	1.19467e-05	chr11	75245648	+	cg26592816		OpenSea
cg03333361	0.0808141	0.244264	2.55612e-08	1.1948e-05	chr3	180588056	-	cg03333361		OpenSea
cg27611263	0.125539	0.494684	2.56485e-08	1.19819e-05	chr2	40007061	-	cg27611263	chr2:40006090-40006463	S_Shore	THUMPD2;THUMPD2	TSS1500;TSS1500	2:40005354-40007313	Promoter_Associated
cg04219468	-0.0760943	0.806532	2.57457e-08	1.20204e-05	chr22	29428108	-	cg04219468	chr22:29426510-29426843	S_Shore	ZNRF3-AS1;ZNRF3;ZNRF3	TSS1500;Body;Body	22:29427030-29428112	Unclassified
cg12214451	0.0928785	0.381712	2.5764e-08	1.20221e-05	chr4	114900175	-	cg12214451	chr4:114900355-114900810	N_Shore	ARSJ;ARSJ	1stExon;5'UTR	4:114899991-114900840	Unclassified_Cell_type_specific
cg23621350	0.0579402	0.181839	2.58239e-08	1.20418e-05	chr17	12719368	+	cg23621350		OpenSea	ARHGAP44	Body	17:12719115-12719595	Unclassified_Cell_type_specific
cg03054890	0.0666628	0.15547	2.58358e-08	1.20418e-05	chr16	731069	-	cg03054890	chr16:729438-735815	Island	STUB1;STUB1;STUB1	5'UTR;Body;ExonBnd	16:729354-731151	Promoter_Associated
cg00573770	0.153911	0.564642	2.60011e-08	1.2112e-05	chr2	145278485	+	cg00573770	chr2:145281736-145282269	N_Shelf	ZEB2;ZEB2;ZEB2	TSS1500;TSS1500;TSS1500
cg22284043	0.210285	0.185595	2.61138e-08	1.21575e-05	chr13	92051576	-	cg22284043	chr13:92051153-92051716	Island	GPC5	Body
cg12466556	0.117293	0.468749	2.62806e-08	1.22269e-05	chr22	30443509	-	cg12466556		OpenSea	HORMAD2-AS1	Body	22:30443293-30443742	Unclassified_Cell_type_specific
cg10768316	-0.0967856	0.434852	2.62928e-08	1.22269e-05	chr6	166746933	+	cg10768316		OpenSea	SFT2D1	Body
cg23282550	0.0993364	0.162723	2.64285e-08	1.2283e-05	chr4	4329511	+	cg23282550		OpenSea			4:4329199-4329748	Unclassified_Cell_type_specific
cg08121102	-0.0888198	0.706393	2.64854e-08	1.23025e-05	chr1	179805298	-	cg08121102		OpenSea
cg01748255	0.0850122	0.58622	2.66331e-08	1.2364e-05	chr18	56349813	+	cg01748255		OpenSea	MALT1;MALT1	Body;Body
cg09006572	-0.142461	0.282288	2.6782e-08	1.24261e-05	chr10	3293547	+	cg09006572		OpenSea
cg14131536	0.0773798	0.840042	2.68217e-08	1.24337e-05	chr2	98340921	-	cg14131536	chr2:98340397-98340959	Island	ZAP70	Body
cg01334597	-0.148464	0.723179	2.6829e-08	1.24337e-05	chr4	4923774	-	cg01334597		OpenSea	LOC101928306	Body
cg05861420	0.109896	0.37028	2.69503e-08	1.24829e-05	chr10	24552396	+	cg05861420		OpenSea	KIAA1217;KIAA1217;KIAA1217;KIAA1217	Body;Body;Body;Body
cg17855595	-0.0631461	0.362479	2.70045e-08	1.25009e-05	chr1	249148077	+	cg17855595		OpenSea	ZNF692;ZNF692	Body;Body	1:249148043-249148258	Gene_Associated_Cell_type_specific
cg12318914	0.0938684	0.227451	2.70335e-08	1.25072e-05	chr4	17387235	+	cg12318914		OpenSea			4:17387088-17387381	Unclassified_Cell_type_specific
cg01101373	-0.0711193	0.705182	2.70594e-08	1.25121e-05	chr19	34756229	+	cg01101373		OpenSea	KIAA0355	5'UTR
cg08733152	0.145361	0.628732	2.72271e-08	1.25825e-05	chr4	141632215	+	cg08733152		OpenSea	TBC1D9	Body
cg16743323	0.0857236	0.400123	2.72882e-08	1.26015e-05	chr2	60758083	-	cg16743323		OpenSea	BCL11A;BCL11A;BCL11A	Body;Body;Body
cg00242263	0.0934418	0.595084	2.72991e-08	1.26015e-05	chr4	80132081	+	cg00242263		OpenSea	LINC01088	Body
cg11031199	0.113587	0.714829	2.74521e-08	1.2665e-05	chr6	46840132	+	cg11031199		OpenSea	ADGRF5;ADGRF5	Body;Body
cg13427487	-0.14372	0.418463	2.7575e-08	1.27145e-05	chr3	33926166	-	cg13427487		OpenSea			3:33924846-33926170	Unclassified
cg23925513	0.0729064	0.727454	2.75943e-08	1.27162e-05	chr17	6923526	+	cg23925513	chr17:6925400-6927527	N_Shore
cg18157642	-0.178962	0.401394	2.77038e-08	1.27595e-05	chr8	104992636	+	cg18157642		OpenSea	RIMS2;RIMS2;RIMS2	Body;Body;Body
cg24495667	0.0961692	0.289095	2.78492e-08	1.28123e-05	chr1	236179604	+	cg24495667		OpenSea	NID1	Body
cg03393638	0.0338524	0.074653	2.7864e-08	1.28123e-05	chr12	7046730	-	cg03393638	chr12:7046237-7047257	Island	ATN1;ATN1	Body;Body	12:7045818-7047658	Promoter_Associated
cg07147421	0.117519	0.613451	2.78655e-08	1.28123e-05	chr10	89167468	-	cg07147421		OpenSea
cg25382900	-0.140165	0.269706	2.79217e-08	1.28242e-05	chr1	12148326	-	cg25382900		OpenSea	TNFRSF8	Body	1:12147963-12149107	Unclassified_Cell_type_specific
cg20866256	-0.0971575	0.764043	2.7923e-08	1.28242e-05	chr12	2902218	-	cg20866256	chr12:2903389-2905189	N_Shore
cg09596131	0.103291	0.459594	2.79617e-08	1.28242e-05	chr2	19986567	-	cg09596131		OpenSea
cg16412772	-0.103386	0.330144	2.79693e-08	1.28242e-05	chr8	65500144	+	cg16412772	chr8:65499748-65500145	Island
cg26477576	-0.0915749	0.237033	2.79701e-08	1.28242e-05	chr10	89419292	-	cg26477576	chr10:89419346-89420027	N_Shore	PAPSS2;PAPSS2	TSS200;TSS200
cg05943655	0.100953	0.262385	2.8268e-08	1.29535e-05	chr6	43636172	+	cg05943655		OpenSea	RSPH9	Body	6:43635969-43636381	Promoter_Associated
cg10176717	0.16026	0.595674	2.83027e-08	1.29622e-05	chr10	112888974	+	cg10176717		OpenSea
cg15030273	-0.170508	0.48779	2.83362e-08	1.29702e-05	chr7	17665766	+	cg15030273		OpenSea
cg04643650	0.154469	0.530969	2.83823e-08	1.2984e-05	chr12	7008890	+	cg04643650		OpenSea
cg01439383	-0.0855091	0.177328	2.84449e-08	1.30054e-05	chr7	2728776	+	cg01439383	chr7:2727682-2728392	S_Shore	AMZ1	5'UTR	7:2727641-2728897	Unclassified_Cell_type_specific
cg11158729	0.0519311	0.101289	2.87601e-08	1.31421e-05	chr2	97427027	+	cg11158729	chr2:97426800-97427208	Island	CNNM4	1stExon	2:97425862-97427439	Promoter_Associated
cg14199423	0.0833178	0.302343	2.88447e-08	1.31734e-05	chr12	6721892	+	cg14199423		OpenSea
cg20231882	0.168581	0.605874	2.90596e-08	1.32642e-05	chr11	38082358	+	cg20231882		OpenSea
cg00406621	0.0662231	0.120637	2.91279e-08	1.32879e-05	chr16	29466731	-	cg00406621	chr16:29465353-29467143	Island	BOLA2;GIYD2;SULT1A4;GIYD1;BOLA2B;GIYD2;SULT1A3;GIYD1	TSS1500;Body;TSS1500;Body;TSS1500;Body;TSS1500;Body
cg22028323	0.134011	0.54954	2.91465e-08	1.32889e-05	chr10	98486758	-	cg22028323		OpenSea
cg22186315	-0.124011	0.571922	2.93144e-08	1.3358e-05	chr17	79259963	+	cg22186315	chr17:79259282-79259537	S_Shore	SLC38A10;SLC38A10	Body;Body
cg23389023	0.120377	0.403547	2.95794e-08	1.34713e-05	chr13	113784263	-	cg23389023	chr13:113783886-113784702	Island	F10	Body	13:113784151-113784686	Unclassified_Cell_type_specific
cg26197136	0.122856	0.569868	2.95974e-08	1.34719e-05	chr6	154801049	+	cg26197136		OpenSea	CNKSR3	Body
cg04017036	-0.100515	0.738468	2.9662e-08	1.34938e-05	chr16	73104388	-	cg04017036	chr16:73099812-73100791	S_Shelf
cg07757091	0.128213	0.731025	2.97285e-08	1.35166e-05	chr7	152009618	-	cg07757091		OpenSea	KMT2C	Body
cg12457659	-0.0538828	0.702902	2.97652e-08	1.35222e-05	chr21	47456446	+	cg12457659	chr21:47456271-47456530	Island
cg01479232	-0.186254	0.501796	2.97741e-08	1.35222e-05	chr20	748992	-	cg01479232		OpenSea	C20orf54;C20orf54	1stExon;5'UTR	20:748967-749089	Unclassified_Cell_type_specific
cg22108243	-0.215834	0.443527	2.98395e-08	1.35444e-05	chr1	69191146	+	cg22108243		OpenSea
cg01434938	-0.0804251	0.569943	2.98899e-08	1.35597e-05	chr14	50833146	+	cg01434938		OpenSea	CDKL1;CDKL1	Body;Body
cg11945297	-0.0909669	0.747149	2.99281e-08	1.35695e-05	chr8	102514634	+	cg11945297		OpenSea	GRHL2	Body
cg09028383	0.0543961	0.388259	2.9955e-08	1.35742e-05	chr1	150980411	+	cg09028383	chr1:150980735-150981092	N_Shore	FAM63A;PRUNE;FAM63A;FAM63A;FAM63A;FAM63A	5'UTR;TSS1500;5'UTR;TSS1500;TSS1500;TSS1500	1:150980224-150981798	Promoter_Associated
cg14083123	0.0688058	0.821512	2.9973e-08	1.35748e-05	chr11	128132731	-	cg14083123		OpenSea
cg14595618	0.203731	0.379495	2.99921e-08	1.35759e-05	chr10	71135446	-	cg14595618		OpenSea	HK1;HK1;HK1;HK1;HK1	Body;Body;Body;Body;Body
cg12406027	0.0847697	0.281347	3.00301e-08	1.35805e-05	chr19	39616818	+	cg12406027	chr19:39616277-39616819	Island	PAK4;PAK4;PAK4;PAK4;PAK4	5'UTR;5'UTR;5'UTR;5'UTR;5'UTR
cg19504061	0.124632	0.318266	3.00356e-08	1.35805e-05	chr3	137755698	+	cg19504061		OpenSea
cg18480977	0.047523	0.142705	3.01138e-08	1.36083e-05	chr19	13182850	-	cg18480977		OpenSea	NFIX;NFIX;NFIX	Body;Body;Body
cg12513221	0.109683	0.257056	3.01715e-08	1.36269e-05	chr7	150744599	-	cg12513221	chr7:150746002-150746381	N_Shore	ACCN3;ACCN3;ABCB8;ACCN3	TSS1500;TSS1500;3'UTR;TSS1500
cg23555032	0.153136	0.393698	3.03558e-08	1.37025e-05	chr3	28391118	-	cg23555032	chr3:28389975-28390855	S_Shore	AZI2;AZI2;AZI2;AZI2;ZCWPW2	TSS1500;TSS1500;TSS1500;TSS1500;5'UTR	3:28389449-28391197	Promoter_Associated
cg19703023	0.122346	0.373601	3.04382e-08	1.37321e-05	chr17	8323910	+	cg19703023		OpenSea
cg16232206	0.143216	0.632428	3.04795e-08	1.37432e-05	chr12	22486437	-	cg16232206	chr12:22486835-22488666	N_Shore	ST8SIA1;ST8SIA1	5'UTR;Body
cg08248579	0.120051	0.652522	3.06639e-08	1.38115e-05	chr6	17988937	+	cg08248579	chr6:17987415-17988405	S_Shore	KIF13A;KIF13A;KIF13A;KIF13A	TSS1500;TSS1500;TSS1500;TSS1500
cg09293161	0.175359	0.464432	3.0665e-08	1.38115e-05	chr9	98128032	-	cg09293161		OpenSea
cg25368813	0.0768989	0.216062	3.06971e-08	1.38184e-05	chr6	51848642	+	cg25368813		OpenSea	PKHD1;PKHD1	Body;Body
cg02904554	0.110046	0.70087	3.07519e-08	1.38354e-05	chr6	3404079	-	cg02904554		OpenSea	SLC22A23;SLC22A23	Body;Body
cg19740950	0.0951162	0.24443	3.08798e-08	1.38853e-05	chr15	54590710	-	cg19740950		OpenSea	UNC13C	Body
cg23803022	0.111384	0.275617	3.0916e-08	1.38939e-05	chr1	154908781	+	cg23803022	chr1:154908962-154909931	N_Shore	PMVK	Body	1:154908750-154910438	Promoter_Associated
cg19427589	-0.0949068	0.298811	3.10602e-08	1.39511e-05	chr17	43529340	+	cg19427589		OpenSea	PLEKHM1;PLEKHM1;PLEKHM1	Body;Body;Body
cg02796135	0.101322	0.17069	3.10923e-08	1.39578e-05	chr8	58966021	+	cg02796135		OpenSea	FAM110B	5'UTR
cg14397813	0.109462	0.597754	3.1167e-08	1.39826e-05	chr9	80522508	+	cg14397813		OpenSea	GNAQ	Body
cg21099653	0.129547	0.343886	3.11819e-08	1.39826e-05	chr16	68816532	+	cg21099653		OpenSea	CDH1	Body
cg03954453	0.0866657	0.541584	3.12896e-08	1.40178e-05	chr2	86262687	+	cg03954453		OpenSea	POLR1A	Body
cg17553260	0.0621147	0.297669	3.12946e-08	1.40178e-05	chr11	64001591	-	cg17553260	chr11:64001572-64002712	Island	DNAJC4;VEGFB;VEGFB;DNAJC4;DNAJC4	Body;TSS1500;TSS1500;3'UTR;3'UTR	11:64001511-64002785	Unclassified
cg07565540	0.185226	0.239394	3.13578e-08	1.40384e-05	chr1	6639754	-	cg07565540	chr1:6639427-6640361	Island	TAS1R1;ZBTB48;TAS1R1;TAS1R1;TAS1R1	3'UTR;TSS1500;3'UTR;3'UTR;3'UTR	1:6639363-6641921	Promoter_Associated
cg23402608	-0.06648	0.766884	3.1396e-08	1.40478e-05	chr11	75952928	-	cg23402608		OpenSea
cg18825427	0.132215	0.536943	3.14797e-08	1.40775e-05	chr7	155079356	+	cg18825427		OpenSea
cg10343365	0.145791	0.477417	3.15517e-08	1.40977e-05	chr8	36839245	+	cg10343365		OpenSea
cg14381350	-0.1512	0.582278	3.15595e-08	1.40977e-05	chr12	131311028	+	cg14381350		OpenSea	STX2;STX2	Body;Body	12:131310380-131311742	Unclassified
cg26106921	-0.0612151	0.631875	3.16084e-08	1.41103e-05	chr21	44875053	-	cg26106921	chr21:44876603-44876827	N_Shore
cg22328630	-0.0948076	0.37654	3.16223e-08	1.41103e-05	chr11	124647244	-	cg22328630		OpenSea	MSANTD2;MSANTD2;MSANTD2	Body;Body;Body
cg15493737	0.134094	0.369481	3.17114e-08	1.41424e-05	chr13	29113107	+	cg15493737		OpenSea
cg27121267	-0.0957043	0.577129	3.1893e-08	1.42156e-05	chr11	125544292	+	cg27121267		OpenSea	ACRV1;ACRV1;ACRV1;ACRV1;ACRV1;CHEK1;ACRV1;ACRV1;ACRV1;ACRV1	Body;Body;Body;Body;Body;3'UTR;Body;Body;Body;Body
cg11495544	0.0340769	0.061377	3.19364e-08	1.42272e-05	chr17	73402155	+	cg11495544	chr17:73401217-73401988	S_Shore	GRB2;GRB2	TSS1500;TSS1500
cg06746154	0.064636	0.155621	3.19589e-08	1.42294e-05	chr8	145137177	-	cg06746154	chr8:145137176-145138235	Island	GPAA1	TSS1500	8:145136881-145138458	Promoter_Associated
cg24860589	0.0848879	0.793409	3.19857e-08	1.42336e-05	chr11	129941906	+	cg24860589	chr11:129938936-129940798	S_Shore	APLP2;APLP2;APLP2;APLP2;APLP2;APLP2	Body;Body;Body;Body;Body;Body
cg27273054	-0.0662578	0.493154	3.20414e-08	1.42506e-05	chr11	64621560	-	cg27273054	chr11:64621207-64622246	Island	EHD1	3'UTR	11:64621052-64621729	Unclassified
cg14824495	0.0822875	0.188957	3.22629e-08	1.4335e-05	chr17	7492801	-	cg14824495	chr17:7492314-7492945	Island	SOX15	1stExon	17:7491270-7493719	Unclassified
cg05520240	0.168066	0.647258	3.22664e-08	1.4335e-05	chr3	183406976	-	cg05520240		OpenSea
cg09876137	-0.0742092	0.790031	3.22933e-08	1.43392e-05	chr21	45529230	-	cg09876137	chr21:45526956-45527813	S_Shore	PWP2	Body
cg15637226	-0.0654381	0.559264	3.23239e-08	1.43449e-05	chr17	78369689	-	cg15637226		OpenSea	RNF213;LOC100294362	3'UTR;Body
cg21392492	0.123584	0.226675	3.23691e-08	1.43572e-05	chr8	143485333	-	cg21392492	chr8:143484018-143485051	S_Shore	TSNARE1;TSNARE1	TSS1500;TSS1500
cg16387850	-0.137991	0.212424	3.25181e-08	1.44125e-05	chr1	46982889	-	cg16387850		OpenSea
cg10529712	-0.0774511	0.529301	3.2529e-08	1.44125e-05	chr1	212705925	+	cg10529712		OpenSea
cg07354583	0.116828	0.102809	3.27854e-08	1.45182e-05	chr12	9911289	-	cg07354583		OpenSea	CD69;CD69;CD69	Body;Body;Body	12:9911140-9911393	Promoter_Associated_Cell_type_specific
cg07183691	-0.0516166	0.818377	3.28257e-08	1.45281e-05	chr21	43241683	+	cg07183691	chr21:43242237-43242468	N_Shore	PRDM15;PRDM15	Body;Body
cg01302240	-0.1461	0.78161	3.28469e-08	1.45297e-05	chr9	116263669	-	cg01302240		OpenSea	RGS3;RGS3;RGS3	TSS200;Body;Body
cg14459046	0.295377	0.470993	3.28904e-08	1.45387e-05	chr5	173728459	+	cg14459046		OpenSea
cg18388074	0.077964	0.342199	3.2903e-08	1.45387e-05	chr7	111627981	+	cg18388074		OpenSea	DOCK4	Body
cg03026119	0.0908415	0.725633	3.29757e-08	1.4563e-05	chr11	30741136	+	cg03026119		OpenSea
cg05381578	-0.113583	0.552049	3.30391e-08	1.45797e-05	chr4	152595994	-	cg05381578		OpenSea	GATB	Body
cg08455772	0.125838	0.52704	3.30664e-08	1.45797e-05	chr12	54452069	-	cg08455772	chr12:54454249-54454458	N_Shelf	FLJ12825	Body
cg04697599	-0.0378231	0.702097	3.30672e-08	1.45797e-05	chr21	47320837	+	cg04697599	chr21:47318509-47318900	S_Shore	PCBP3;PCBP3	Body;Body
cg26879059	0.106004	0.280513	3.31578e-08	1.46118e-05	chr16	48657126	-	cg26879059		OpenSea			16:48656723-48657926	Promoter_Associated
cg10813980	0.115575	0.222126	3.3186e-08	1.46163e-05	chr2	16845587	+	cg10813980		OpenSea	FAM49A	5'UTR	2:16845535-16845815	Unclassified_Cell_type_specific
cg24758814	0.0562073	0.162658	3.32987e-08	1.4658e-05	chr17	73734445	-	cg24758814		OpenSea	ITGB4;ITGB4;ITGB4	Body;Body;Body
cg17270100	0.122503	0.543761	3.3337e-08	1.46669e-05	chr10	130326232	-	cg17270100		OpenSea
cg07150862	0.166973	0.420911	3.34906e-08	1.47266e-05	chr16	23520705	-	cg07150862	chr16:23521573-23521899	N_Shore	GGA2	Body	16:23520705-23520837	Promoter_Associated_Cell_type_specific
cg11112021	0.103423	0.305644	3.35212e-08	1.47321e-05	chr20	62133615	+	cg11112021		OpenSea
cg02841651	0.15173	0.657556	3.37223e-08	1.48125e-05	chr11	133449527	+	cg02841651		OpenSea
cg01286624	-0.0942265	0.629789	3.3837e-08	1.48549e-05	chr2	242874617	-	cg01286624	chr2:242874772-242874988	N_Shore
cg16998223	0.154664	0.297816	3.38766e-08	1.48643e-05	chr8	63614490	-	cg16998223		OpenSea	NKAIN3	Body	8:63614198-63614814	Unclassified_Cell_type_specific
cg12254668	-0.186309	0.70803	3.41118e-08	1.49594e-05	chr2	79924407	-	cg12254668		OpenSea	CTNNA2;CTNNA2;CTNNA2;CTNNA2	Body;Body;Body;Body
cg23730696	-0.158028	0.717884	3.41533e-08	1.49696e-05	chr11	124622444	-	cg23730696		OpenSea	VSIG2	TSS1500
cg05161659	0.0965514	0.269336	3.42083e-08	1.49857e-05	chr22	27695418	-	cg05161659		OpenSea
cg26052784	-0.150298	0.548733	3.43028e-08	1.50111e-05	chr16	67710854	+	cg26052784		OpenSea	GFOD2;GFOD2	Body;Body
cg21592232	-0.186393	0.334584	3.43032e-08	1.50111e-05	chr22	23430449	-	cg21592232		OpenSea	GNAZ;RSPH14	5'UTR;Body
cg18133309	0.0898782	0.371054	3.43825e-08	1.50332e-05	chr17	72619827	-	cg18133309		OpenSea	CD300E;CD300E	1stExon;5'UTR
cg24527003	-0.0778121	0.524327	3.43905e-08	1.50332e-05	chr16	67559441	+	cg24527003	chr16:67562575-67563390	N_Shelf	LOC100505942	Body
cg18648169	0.155375	0.653307	3.45816e-08	1.51087e-05	chr12	125028295	-	cg18648169	chr12:125028132-125028378	Island
cg23713900	0.105167	0.425866	3.46005e-08	1.51088e-05	chr18	615496	+	cg23713900		OpenSea	CLUL1;CLUL1	TSS1500;5'UTR
cg10712211	0.0816185	0.17876	3.47432e-08	1.5163e-05	chr8	70845033	-	cg10712211		OpenSea
cg09245698	0.104452	0.507529	3.48374e-08	1.5196e-05	chr6	159084370	-	cg09245698		OpenSea	SYTL3	Body
cg15935594	0.119806	0.438131	3.49674e-08	1.52445e-05	chr20	2724108	-	cg15935594		OpenSea	EBF4	Body	20:2723088-2724445	Unclassified
cg21737226	0.221529	0.380893	3.49859e-08	1.52445e-05	chr8	53326668	+	cg21737226		OpenSea			8:53326112-53327061	Unclassified_Cell_type_specific
cg25023684	0.0947621	0.477201	3.50202e-08	1.52464e-05	chr7	155714868	+	cg25023684		OpenSea
cg17220033	0.084966	0.661938	3.50278e-08	1.52464e-05	chr14	22590904	-	cg17220033		OpenSea
cg19541202	0.0679597	0.578835	3.5063e-08	1.52516e-05	chr3	72391048	+	cg19541202		OpenSea
cg12564453	0.269273	0.506149	3.50929e-08	1.52516e-05	chr16	56995840	+	cg12564453		OpenSea	CETP;CETP	5'UTR;1stExon
cg14720104	0.107164	0.401566	3.50956e-08	1.52516e-05	chr6	118508739	-	cg14720104		OpenSea	SLC35F1	Body
cg16017979	-0.138318	0.817067	3.51423e-08	1.52637e-05	chr8	74333589	-	cg16017979		OpenSea	STAU2;STAU2;STAU2;STAU2	3'UTR;3'UTR;3'UTR;3'UTR
cg06529085	-0.0916347	0.543486	3.51707e-08	1.52679e-05	chr6	37489576	+	cg06529085		OpenSea	LOC100505530	Body
cg03049249	0.239023	0.570015	3.52183e-08	1.52805e-05	chr17	16593601	-	cg03049249	chr17:16592835-16594147	Island	CCDC144A	TSS200
cg12333189	0.13272	0.200815	3.52403e-08	1.52819e-05	chr5	152870757	+	cg12333189		OpenSea	GRIA1;GRIA1;GRIA1;GRIA1;GRIA1;GRIA1;GRIA1;GRIA1	TSS1500;TSS1500;TSS200;5'UTR;Body;Body;Body;Body
cg08853316	0.122426	0.359707	3.52971e-08	1.52984e-05	chr2	196378188	+	cg08853316		OpenSea
cg04640269	0.0780843	0.556367	3.5373e-08	1.53231e-05	chr2	232652091	-	cg04640269	chr2:232650898-232651431	S_Shore	COPS7B;COPS7B;COPS7B;COPS7B;COPS7B;COPS7B	5'UTR;Body;5'UTR;5'UTR;5'UTR;5'UTR
cg16008273	0.071095	0.506767	3.58064e-08	1.54908e-05	chr21	15038629	-	cg16008273	chr21:15038195-15038815	Island
cg05988583	-0.147807	0.661957	3.58161e-08	1.54908e-05	chr10	7356258	-	cg05988583		OpenSea	SFMBT2;SFMBT2	Body;Body
cg14372037	-0.0925268	0.364809	3.58281e-08	1.54908e-05	chr4	7526671	+	cg14372037		OpenSea	SORCS2	Body
cg06413165	-0.114072	0.45263	3.58359e-08	1.54908e-05	chr14	65189412	+	cg06413165		OpenSea	PLEKHG3	5'UTR
cg07363880	0.129766	0.173882	3.59032e-08	1.5509e-05	chr16	29466740	-	cg07363880	chr16:29465353-29467143	Island	BOLA2;GIYD2;SULT1A4;GIYD1;BOLA2B;GIYD2;SULT1A3;GIYD1	TSS1500;Body;TSS1500;Body;TSS1500;Body;TSS1500;Body
cg18747561	0.135261	0.179985	3.59161e-08	1.5509e-05	chr7	12624860	-	cg18747561		OpenSea	SCIN	Body
cg25735070	0.0788102	0.629531	3.61893e-08	1.56187e-05	chr4	63032156	+	cg25735070		OpenSea
cg23076913	-0.0922977	0.603208	3.62618e-08	1.56418e-05	chr1	24435582	+	cg23076913		OpenSea	MYOM3	5'UTR
cg21863874	-0.121963	0.697307	3.63097e-08	1.56523e-05	chr10	134765104	+	cg21863874		OpenSea	LINC01166	Body
cg27024363	-0.0987694	0.448317	3.63333e-08	1.56523e-05	chr2	233979233	-	cg27024363		OpenSea	INPP5D;INPP5D	Body;Body
cg08695258	0.157758	0.313427	3.63437e-08	1.56523e-05	chr18	28256189	-	cg08695258		OpenSea
cg22923593	0.147111	0.547402	3.65217e-08	1.57206e-05	chr7	120560892	+	cg22923593		OpenSea			7:120560772-120560929	Unclassified_Cell_type_specific
cg21040864	-0.224476	0.585485	3.65734e-08	1.57346e-05	chr9	21681798	+	cg21040864		OpenSea
cg14785750	0.20768	0.429301	3.6595e-08	1.57356e-05	chr8	53166945	-	cg14785750		OpenSea	ST18	5'UTR
cg03235758	0.0795851	0.38619	3.66475e-08	1.57499e-05	chr17	48604869	-	cg03235758		OpenSea	MYCBPAP	Body
cg08411802	0.153537	0.448626	3.66949e-08	1.57619e-05	chr16	31499964	+	cg08411802	chr16:31498650-31500564	Island	SLC5A2;SLC5A2	Body;Body
cg04053101	-0.130403	0.716078	3.69498e-08	1.5863e-05	chr16	1014188	-	cg04053101	chr16:1014739-1014976	N_Shore	LMF1;LMF1;LMF1	Body;Body;Body
cg04092800	0.077481	0.226067	3.70605e-08	1.5897e-05	chr5	40681444	+	cg04092800	chr5:40679502-40682081	Island	PTGER4	Body	5:40680308-40681657	Promoter_Associated
cg00092301	0.154409	0.594424	3.70678e-08	1.5897e-05	chr5	142600451	-	cg00092301		OpenSea	ARHGAP26;ARHGAP26	Body;Body
cg05212002	0.0721459	0.119669	3.72103e-08	1.59497e-05	chr7	152219870	+	cg05212002		OpenSea
cg00042882	0.0623244	0.115411	3.72397e-08	1.59534e-05	chr7	100796809	-	cg00042882	chr7:100797532-100798479	N_Shore	AP1S1	TSS1500
cg07023764	0.154833	0.42788	3.72578e-08	1.59534e-05	chr8	130567184	-	cg07023764		OpenSea	CCDC26;CCDC26;CCDC26;CCDC26	Body;Body;Body;Body
cg17400925	-0.096395	0.497009	3.77066e-08	1.6137e-05	chr1	228332329	-	cg17400925	chr1:228327508-228328560	S_Shelf	GUK1;GUK1;GUK1;GUK1;GUK1	5'UTR;5'UTR;Body;Body;TSS200
cg06180606	0.166158	0.251478	3.79383e-08	1.62277e-05	chr16	450904	+	cg06180606	chr16:450834-451140	Island	DECR2	TSS1500	16:450372-451227	Promoter_Associated_Cell_type_specific
cg01407107	-0.147102	0.396455	3.79581e-08	1.62277e-05	chr1	12107431	-	cg01407107		OpenSea			1:12107272-12108029	Promoter_Associated
cg05663968	-0.167034	0.465499	3.81565e-08	1.63039e-05	chr16	292215	-	cg05663968		OpenSea	ITFG3;ITFG3;ITFG3	5'UTR;5'UTR;Body
cg16270169	-0.0632149	0.141528	3.81801e-08	1.63055e-05	chr11	94350032	+	cg16270169		OpenSea	PIWIL4	Body
cg17716951	-0.0975629	0.501304	3.8283e-08	1.63409e-05	chr20	35120877	-	cg17716951		OpenSea	DLGAP4;DLGAP4;DLGAP4	Body;5'UTR;Body
cg10504065	0.145611	0.376568	3.83165e-08	1.63454e-05	chr9	66456639	+	cg10504065	chr9:66457551-66458640	N_Shore			9:66456473-66456745	NonGene_Associated
cg21480264	0.0719233	0.468092	3.83363e-08	1.63454e-05	chr4	2137264	-	cg21480264		OpenSea	POLN	Body	4:2136693-2137309	Unclassified_Cell_type_specific
cg12732334	0.132613	0.390086	3.8363e-08	1.63454e-05	chr1	21501370	+	cg12732334	chr1:21503115-21503836	N_Shore	EIF4G3;EIF4G3;EIF4G3	TSS200;5'UTR;5'UTR
cg05533922	0.0966213	0.488533	3.83927e-08	1.63454e-05	chr19	19313670	+	cg05533922	chr19:19314137-19314416	N_Shore	NR2C2AP;NR2C2AP;NR2C2AP;NR2C2AP	Body;Body;ExonBnd;ExonBnd	19:19313462-19314550	Promoter_Associated
cg03434624	0.258684	0.414375	3.83938e-08	1.63454e-05	chr12	123380883	-	cg03434624	chr12:123380333-123380894	Island	VPS37B	TSS200	12:123380030-123381368	Promoter_Associated
cg12099677	0.199281	0.619655	3.85742e-08	1.64137e-05	chr3	114618858	-	cg12099677		OpenSea	ZBTB20;ZBTB20;ZBTB20	Body;5'UTR;5'UTR
cg06205172	0.0632554	0.174121	3.86069e-08	1.6419e-05	chr17	29032975	-	cg06205172	chr17:29033009-29033351	N_Shore
cg04244097	0.145256	0.462792	3.865e-08	1.64288e-05	chr5	176164251	-	cg04244097		OpenSea
cg18688704	0.0975173	0.248928	3.86995e-08	1.64403e-05	chr4	157889520	-	cg18688704	chr4:157892685-157893286	N_Shelf	PDGFC	Body
cg10312186	-0.156968	0.296134	3.87175e-08	1.64403e-05	chr6	170403583	+	cg10312186	chr6:170401900-170402500	S_Shore			6:170403091-170404125	Unclassified
cg17868815	-0.123387	0.41049	3.88422e-08	1.64847e-05	chr16	81476731	+	cg17868815	chr16:81478214-81479350	N_Shore
cg08052629	-0.0892981	0.616594	3.89315e-08	1.6514e-05	chr19	38746615	-	cg08052629	chr19:38746638-38747379	N_Shore	PPP1R14A	Body
cg11855179	-0.0707384	0.723347	3.93152e-08	1.66681e-05	chr12	105155098	+	cg11855179		OpenSea	CHST11;CHST11	3'UTR;3'UTR	12:105154618-105155327	Unclassified_Cell_type_specific
cg00136054	0.0711315	0.47047	3.93621e-08	1.66794e-05	chr8	16425159	-	cg00136054		OpenSea
cg17216830	0.0783914	0.535398	3.96799e-08	1.68053e-05	chr11	64685205	-	cg17216830	chr11:64684599-64684826	S_Shore	ATG2A	TSS1500	11:64683553-64685483	Promoter_Associated
cg19081503	0.080331	0.40051	3.97445e-08	1.68206e-05	chr17	4459183	+	cg19081503	chr17:4458183-4458984	S_Shore	MYBBP1A;MYBBP1A	TSS1500;TSS1500	17:4457754-4459629	Promoter_Associated
cg13728287	0.1394	0.681875	3.97572e-08	1.68206e-05	chr7	25608634	-	cg13728287		OpenSea			7:25608480-25608860	Unclassified_Cell_type_specific
cg12317021	0.0676861	0.221315	3.98342e-08	1.68444e-05	chr1	150230093	+	cg12317021		OpenSea	CA14	TSS200
cg14737484	-0.127146	0.325462	4.0022e-08	1.69105e-05	chr6	32054561	+	cg14737484	chr6:32055067-32055601	N_Shore	TNXB	Body
cg22580935	0.0876983	0.366175	4.00318e-08	1.69105e-05	chr19	2041905	+	cg22580935	chr19:2041823-2042593	Island	MKNK2;MKNK2	Body;Body	19:2041380-2043397	Promoter_Associated
cg24114965	-0.0548602	0.732752	4.00662e-08	1.69162e-05	chr14	97409789	+	cg24114965		OpenSea	LINC00618	TSS200
cg01250643	0.0643184	0.201456	4.01451e-08	1.69408e-05	chr19	6482220	+	cg01250643		OpenSea	DENND1C;DENND1C	TSS1500;TSS1500
cg15170715	0.0404874	0.0770704	4.0203e-08	1.69564e-05	chr2	27308877	-	cg15170715	chr2:27308546-27309770	Island	EMILIN1;KHK;KHK	Body;TSS1500;TSS1500
cg04227885	-0.165921	0.389409	4.02589e-08	1.69712e-05	chr17	2434802	+	cg04227885		OpenSea
cg04725336	-0.0747112	0.325727	4.03403e-08	1.69968e-05	chr6	163863557	+	cg04725336		OpenSea	QKI;QKI;QKI;QKI;QKI	Body;Body;Body;Body;Body
cg00791181	0.108289	0.454874	4.04014e-08	1.70137e-05	chr3	114569943	-	cg00791181		OpenSea	ZBTB20;ZBTB20;ZBTB20	Body;5'UTR;5'UTR
cg23055986	0.101407	0.281812	4.05385e-08	1.70562e-05	chr7	130080444	-	cg23055986	chr7:130080527-130081067	N_Shore	CEP41;CEP41;CEP41;CEP41;CEP41	Body;Body;Body;Body;Body	7:130080112-130081399	Promoter_Associated
cg18816521	0.136912	0.47049	4.05441e-08	1.70562e-05	chr9	38689906	-	cg18816521		OpenSea
cg13900625	0.12035	0.234208	4.05875e-08	1.70657e-05	chr7	94430374	-	cg13900625		OpenSea
cg18584618	0.0867129	0.503665	4.06289e-08	1.70743e-05	chr7	132036838	+	cg18584618		OpenSea	PLXNA4	Body
cg12526894	-0.169533	0.437703	4.06856e-08	1.70893e-05	chr17	41631821	+	cg12526894		OpenSea
cg03811073	0.0863147	0.647008	4.07761e-08	1.71115e-05	chr3	62912382	+	cg03811073		OpenSea
cg00481259	0.14812	0.461852	4.07802e-08	1.71115e-05	chr16	450837	-	cg00481259	chr16:450834-451140	Island	DECR2	TSS1500	16:450372-451227	Promoter_Associated_Cell_type_specific
cg00029451	0.0568714	0.294885	4.08595e-08	1.71359e-05	chr12	7636167	-	cg00029451		OpenSea	CD163;CD163	Body;Body
cg21817842	-0.0753091	0.501738	4.08944e-08	1.71417e-05	chr17	19274671	+	cg21817842		OpenSea	B9D1	5'UTR
cg26939946	-0.112608	0.728128	4.10536e-08	1.71997e-05	chr17	19314395	+	cg26939946		OpenSea	RNF112	TSS200
cg27264462	-0.191289	0.500149	4.11917e-08	1.72486e-05	chr1	2106365	-	cg27264462		OpenSea	PRKCZ;PRKCZ;PRKCZ	Body;Body;Body	1:2105611-2106748	Unclassified
cg01479530	0.0873589	0.534522	4.12573e-08	1.72673e-05	chr2	113734215	-	cg01479530		OpenSea	IL36G;IL36G	TSS1500;TSS1500
cg11456156	-0.0603098	0.740191	4.13474e-08	1.72961e-05	chr1	152490217	+	cg11456156	chr1:152487978-152488270	S_Shore
cg26298950	0.107989	0.289479	4.15508e-08	1.73723e-05	chr18	13549506	+	cg26298950		OpenSea	LDLRAD4;LDLRAD4	Body;Body
cg00151370	0.13429	0.251525	4.16221e-08	1.73932e-05	chr6	16323285	+	cg00151370	chr6:16326950-16327781	N_Shelf	ATXN1;ATXN1	Body;Body	6:16322809-16323523	Unclassified
cg02784809	-0.0792265	0.238219	4.16834e-08	1.74099e-05	chr22	29427592	+	cg02784809	chr22:29426510-29426843	S_Shore	ZNRF3-AS1;ZNRF3;ZNRF3	TSS200;Body;Body	22:29427030-29428112	Unclassified
cg02124724	-0.0651403	0.752436	4.17243e-08	1.7418e-05	chr21	46875142	+	cg02124724	chr21:46876168-46876752	N_Shore	COL18A1;COL18A1;COL18A1	TSS1500;Body;TSS1500
cg19471856	-0.0661179	0.778418	4.1983e-08	1.75104e-05	chr7	107735684	+	cg19471856		OpenSea	LAMB4	Body
cg18069493	0.0892233	0.23733	4.19993e-08	1.75104e-05	chr21	47649776	-	cg18069493	chr21:47648191-47649622	S_Shore	MCM3APAS;LSS;LSS;LSS;LSS	Body;TSS1500;TSS1500;TSS1500;TSS1500	21:47648442-47649866	Promoter_Associated
cg04804633	0.0675404	0.656083	4.20099e-08	1.75104e-05	chr5	68798653	-	cg04804633		OpenSea	OCLN;OCLN;OCLN	TSS1500;5'UTR;5'UTR
cg01196858	0.0703089	0.525455	4.2189e-08	1.75761e-05	chr7	30027454	-	cg01196858	chr7:30028518-30029822	N_Shore	SCRN1;SCRN1;SCRN1;SCRN1	5'UTR;Body;5'UTR;5'UTR
cg11116721	-0.167639	0.714257	4.22469e-08	1.75843e-05	chr2	237735193	-	cg11116721		OpenSea
cg03569932	0.0647396	0.352024	4.22632e-08	1.75843e-05	chr16	19302903	+	cg03569932		OpenSea	CLEC19A	Body
cg19397599	0.199642	0.640083	4.22735e-08	1.75843e-05	chr5	19768250	-	cg19397599		OpenSea	CDH18;CDH18;CDH18;CDH18	Body;Body;Body;Body
cg15030415	0.13238	0.493485	4.23532e-08	1.76085e-05	chr17	2908068	+	cg15030415		OpenSea	RAP1GAP2;RAP1GAP2	Body;Body	17:2906861-2908415	Promoter_Associated
cg05520896	0.0834119	0.263754	4.23979e-08	1.76181e-05	chr8	145753885	-	cg05520896	chr8:145751955-145756326	Island	LRRC24;C8orf82	TSS1500;Body	8:145753877-145754198	Promoter_Associated
cg00579402	-0.166001	0.556062	4.25844e-08	1.76793e-05	chr19	5838999	+	cg00579402		OpenSea	FUT6;FUT6;FUT6;FUT6	1stExon;5'UTR;1stExon;5'UTR
cg19151852	-0.126636	0.49207	4.25884e-08	1.76793e-05	chr17	79938611	+	cg19151852	chr17:79935137-79936051	S_Shelf	ASPSCR1;ASPSCR1;ASPSCR1	Body;Body;Body
cg01990593	0.145681	0.527036	4.26357e-08	1.76815e-05	chr5	33890324	+	cg01990593	chr5:33892191-33892403	N_Shore	ADAMTS12	Body
cg19006322	0.155682	0.399159	4.26372e-08	1.76815e-05	chr12	15782294	-	cg19006322		OpenSea	EPS8	Body
cg09072183	-0.114856	0.238741	4.29084e-08	1.7785e-05	chr16	57311913	+	cg09072183		OpenSea	PLLP	Body	16:57311489-57311915	Unclassified_Cell_type_specific
cg24004692	0.160143	0.485164	4.29483e-08	1.77925e-05	chr17	73402734	+	cg24004692	chr17:73401217-73401988	S_Shore	GRB2;GRB2	TSS1500;TSS1500
cg25744552	0.132304	0.411868	4.30821e-08	1.78351e-05	chr1	117368140	-	cg25744552		OpenSea
cg10691490	0.150905	0.517264	4.31146e-08	1.78351e-05	chr1	103716210	-	cg10691490		OpenSea
cg09701062	-0.124243	0.330515	4.31167e-08	1.78351e-05	chr5	133446318	-	cg09701062	chr5:133449320-133451260	N_Shelf
cg04275695	0.0784493	0.0822473	4.31732e-08	1.78494e-05	chr6	149806273	+	cg04275695		OpenSea	ZC3H12D	TSS200	6:149805583-149806902	Promoter_Associated
cg14025021	0.102983	0.50718	4.33639e-08	1.79106e-05	chr15	43809510	+	cg14025021		OpenSea	MAP1A	TSS1500
cg26933632	0.0897077	0.349562	4.33651e-08	1.79106e-05	chr16	22380885	-	cg26933632		OpenSea	CDR2	Body
cg27340201	0.155483	0.549572	4.34772e-08	1.79404e-05	chr12	66342303	-	cg27340201		OpenSea	HMGA2;HMGA2	Body;Body
cg07618561	-0.178603	0.587009	4.34813e-08	1.79404e-05	chr3	124222817	-	cg07618561		OpenSea	KALRN;KALRN	Body;Body
cg17204549	-0.0758359	0.745834	4.35587e-08	1.79633e-05	chr9	100321403	-	cg17204549		OpenSea	TMOD1;TMOD1	Body;Body
cg23484392	-0.157584	0.486492	4.3609e-08	1.7975e-05	chr18	66465334	+	cg23484392		OpenSea	CCDC102B;CCDC102B;CCDC102B	5'UTR;1stExon;5'UTR
cg04363470	-0.120781	0.532499	4.36868e-08	1.7998e-05	chr11	7597814	-	cg04363470		OpenSea	PPFIBP2	Body
cg24652615	0.109314	0.831688	4.38024e-08	1.80365e-05	chr6	44243304	-	cg24652615	chr6:44243085-44244481	Island	TMEM151B	Body	6:44243254-44244535	Unclassified_Cell_type_specific
cg01807392	0.0820106	0.217725	4.38641e-08	1.80528e-05	chr1	192490949	+	cg01807392		OpenSea
cg00434573	0.145841	0.495666	4.39801e-08	1.80914e-05	chr19	2041960	+	cg00434573	chr19:2041823-2042593	Island	MKNK2;MKNK2	Body;Body	19:2041380-2043397	Promoter_Associated
cg02504902	0.1232	0.701966	4.40173e-08	1.80976e-05	chr8	53326922	+	cg02504902		OpenSea			8:53326112-53327061	Unclassified_Cell_type_specific
cg01044002	0.127346	0.610029	4.41801e-08	1.81554e-05	chr5	173098435	-	cg01044002		OpenSea
cg22143324	-0.0710079	0.544991	4.43035e-08	1.81969e-05	chr11	44618358	+	cg22143324		OpenSea	CD82;CD82	Body;Body	11:44617942-44619125	Promoter_Associated
cg06977430	0.150707	0.251683	4.4436e-08	1.82421e-05	chr10	17879085	+	cg06977430		OpenSea	MRC1	Body
cg03305963	-0.120443	0.482224	4.4481e-08	1.82514e-05	chr11	124647253	-	cg03305963		OpenSea	MSANTD2;MSANTD2;MSANTD2	Body;Body;Body
cg15922611	0.136232	0.550799	4.46527e-08	1.83127e-05	chr4	114882334	+	cg15922611		OpenSea	ARSJ	Body
cg21263915	0.103243	0.376025	4.47062e-08	1.83254e-05	chr8	59905615	+	cg21263915		OpenSea	TOX	Body
cg12223004	0.114002	0.344616	4.47846e-08	1.83483e-05	chr3	54637227	-	cg12223004		OpenSea	CACNA2D3	Body
cg09708595	-0.08637	0.228594	4.49247e-08	1.83965e-05	chr1	231053704	-	cg09708595		OpenSea	TTC13;TTC13	Body;Body	1:231052643-231053810	Gene_Associated
cg14717751	0.0856914	0.491841	4.51845e-08	1.84936e-05	chr11	76754366	+	cg14717751	chr11:76757052-76757358	N_Shelf
cg08384611	0.133502	0.442046	4.52722e-08	1.85202e-05	chr9	38689983	+	cg08384611		OpenSea
cg18363008	-0.073534	0.387217	4.53627e-08	1.85479e-05	chr17	4675114	-	cg18363008		OpenSea	TM4SF5	TSS200
cg05265359	0.11113	0.434837	4.55071e-08	1.85977e-05	chr11	45943572	+	cg05265359	chr11:45943513-45944852	Island	GYLTL1B	5'UTR
cg11983051	0.044468	0.0957489	4.55333e-08	1.8599e-05	chr19	18682249	+	cg11983051	chr19:18682374-18683034	N_Shore	UBA52;UBA52	TSS1500;TSS1500	19:18682117-18683064	Promoter_Associated
cg21462693	0.117316	0.498243	4.569e-08	1.86537e-05	chr6	32182174	-	cg21462693		OpenSea	NOTCH4	Body
[truncated: 33,610 more rows]

## Sheet: Supp. Table 2 DMR DS vs Ctrl
ClusterID	Cluster p-value	Methylation Difference	Average Methylation	CpG p-value	CpG adjusted p-value	chr	pos	strand	Name	Islands_Name	Relation_to_Island	UCSC_RefGene_Name	UCSC_RefGene_Group	Regulatory_Feature_Name	Regulatory_Feature_Group
1	4.554e-76	0.403294	0.259776	3.12891e-15	8.80547e-11	chr21	36259694	+	cg07511671	chr21:36258952-36259472	S_Shore	RUNX1;RUNX1;RUNX1;RUNX1;RUNX1	1stExon;1stExon;5'UTR;5'UTR;Body
1	4.554e-76	0.365041	0.572242	3.46527e-15	9.1229e-11	chr21	36259460	+	cg06758350	chr21:36258952-36259472	Island	RUNX1;RUNX1;RUNX1;RUNX1;RUNX1	5'UTR;1stExon;5'UTR;1stExon;Body
1	4.554e-76	0.422528	0.515228	3.97296e-15	9.82555e-11	chr21	36259383	-	cg00994804	chr21:36258952-36259472	Island	RUNX1;RUNX1;RUNX1	1stExon;1stExon;Body
1	4.554e-76	0.482167	0.414998	5.27007e-15	1.26501e-10	chr21	36259618	+	cg09889857	chr21:36258952-36259472	S_Shore	RUNX1;RUNX1;RUNX1;RUNX1;RUNX1	1stExon;1stExon;5'UTR;5'UTR;Body
1	4.554e-76	0.478507	0.369023	8.70118e-15	1.7626e-10	chr21	36259623	+	cg12083928	chr21:36258952-36259472	S_Shore	RUNX1;RUNX1;RUNX1;RUNX1;RUNX1	1stExon;1stExon;5'UTR;5'UTR;Body
1	4.554e-76	0.41346	0.523227	8.76523e-15	1.7626e-10	chr21	36259241	+	cg12477880	chr21:36258952-36259472	Island	RUNX1;RUNX1;RUNX1	1stExon;1stExon;Body
1	4.554e-76	0.488653	0.440766	1.70911e-14	2.75659e-10	chr21	36258596	-	cg26974661	chr21:36258952-36259472	N_Shore	RUNX1;RUNX1;RUNX1	Body;Body;Body
1	4.554e-76	0.4801	0.437066	1.15299e-13	1.19112e-09	chr21	36258497	-	cg03142697	chr21:36258952-36259472	N_Shore	RUNX1;RUNX1;RUNX1	Body;Body;Body
1	4.554e-76	0.37123	0.341125	5.64394e-13	3.83847e-09	chr21	36259797	+	cg01725383	chr21:36260450-36263687	N_Shore	RUNX1;RUNX1;RUNX1;RUNX1;RUNX1	5'UTR;1stExon;5'UTR;1stExon;Body
1	4.554e-76	0.346856	0.384951	1.58558e-12	7.98787e-09	chr21	36259397	+	cg14937633	chr21:36258952-36259472	Island	RUNX1;RUNX1;RUNX1;RUNX1	1stExon;1stExon;ExonBnd;Body
1	4.554e-76	0.286272	0.53258	7.0875e-12	2.50402e-08	chr21	36259067	+	cg02869559	chr21:36258952-36259472	Island	RUNX1;RUNX1;RUNX1	Body;Body;Body
1	4.554e-76	0.27139	0.362688	1.22813e-10	2.17421e-07	chr21	36259179	-	cg20418711	chr21:36258952-36259472	Island	RUNX1;RUNX1;RUNX1	1stExon;1stExon;Body
1	4.554e-76	0.370783	0.584834	3.89393e-10	5.20121e-07	chr21	36258423	+	cg01664727	chr21:36258952-36259472	N_Shore	RUNX1;RUNX1;RUNX1	Body;Body;Body
2	2.268e-40	0.196008	0.24653	4.98968e-12	1.94843e-08	chr6	33040066	-	cg10504003		OpenSea	HLA-DPA1;HLA-DPA1;HLA-DPA1	Body;Body;Body
2	2.268e-40	0.205378	0.30188	1.30426e-09	1.28246e-06	chr6	33039500	+	cg03009030		OpenSea	HLA-DPA1	Body
2	2.268e-40	0.215949	0.287173	2.24892e-09	1.9e-06	chr6	33040610	+	cg20617328		OpenSea	HLA-DPA1	Body
2	2.268e-40	0.0676048	0.147456	3.6224e-09	2.71472e-06	chr6	33041268	+	cg24287218		OpenSea	HLA-DPA1	1stExon	6:33041259-33041696	Unclassified
2	2.268e-40	0.174369	0.288969	2.45486e-08	1.16009e-05	chr6	33040914	-	cg13906813		OpenSea	HLA-DPA1	Body
2	2.268e-40	0.15592	0.377522	9.54702e-08	3.28066e-05	chr6	33039481	+	cg05366160		OpenSea	HLA-DPA1	Body
2	2.268e-40	0.13348	0.435331	1.08313e-07	3.61395e-05	chr6	33039412	+	cg02904996		OpenSea	HLA-DPA1	Body
2	2.268e-40	0.084612	0.171169	7.68986e-07	0.000160879	chr6	33041229	+	cg01804934		OpenSea	HLA-DPA1	Body
2	2.268e-40	0.149396	0.492871	9.93442e-07	0.000196456	chr6	33039396	+	cg01140143		OpenSea	HLA-DPA1	Body
2	2.268e-40	0.154304	0.362385	1.78483e-06	0.000300649	chr6	33040535	+	cg25824217		OpenSea	HLA-DPA1	Body
2	2.268e-40	0.157545	0.577672	1.99772e-06	0.000327088	chr6	33039414	+	cg10921592		OpenSea	HLA-DPA1	Body
2	2.268e-40	0.0553867	0.106118	1.39737e-05	0.0014259	chr6	33041343	-	cg09321817		OpenSea	HLA-DPA1	1stExon	6:33041259-33041696	Unclassified
2	2.268e-40	0.134673	0.259692	2.9885e-05	0.00252405	chr6	33040769	-	cg00403478		OpenSea	HLA-DPA1	Body
2	2.268e-40	0.0442463	0.221679	3.711e-05	0.00296908	chr6	33041221	+	cg20907136		OpenSea	HLA-DPA1	Body
2	2.268e-40	0.076992	0.235816	5.51263e-05	0.00398141	chr6	33041218	+	cg15575880		OpenSea	HLA-DPA1	Body
2	2.268e-40	0.0246454	0.077962	0.00153621	0.0399584	chr6	33041583	+	cg11451043		OpenSea	HLA-DPA1	TSS1500	6:33041259-33041696	Unclassified
2	2.268e-40	0.0119186	0.0640417	0.0145031	0.152281	chr6	33041406	+	cg13031167		OpenSea	HLA-DPA1	TSS200	6:33041259-33041696	Unclassified
2	2.268e-40	0.055713	0.298156	0.076794	0.351558	chr6	33041697	-	cg00798281		OpenSea	HLA-DPA1	TSS1500
3	8.631e-40	-0.344022	0.495278	1.20319e-14	2.08927e-10	chr2	98377791	-	cg18077307		OpenSea	TMEM131	Body	2:98377570-98378141	Gene_Associated
3	8.631e-40	-0.371926	0.493832	2.91636e-12	1.27279e-08	chr2	98377939	-	cg13006424		OpenSea	TMEM131	Body	2:98377570-98378141	Gene_Associated
3	8.631e-40	-0.292409	0.513245	3.82079e-12	1.55912e-08	chr2	98377864	-	cg05289022		OpenSea	TMEM131	Body	2:98377570-98378141	Gene_Associated
3	8.631e-40	-0.148	0.762191	3.98359e-12	1.61747e-08	chr2	98378600	+	cg17238473		OpenSea	TMEM131	Body
3	8.631e-40	-0.0915207	0.701116	7.29424e-08	2.67871e-05	chr2	98379508	+	cg20816122		OpenSea	TMEM131	Body
3	8.631e-40	-0.119332	0.734904	4.18362e-06	0.000572496	chr2	98378782	+	cg24857809		OpenSea	TMEM131	Body
4	4.506e-36	-0.238298	0.290577	1.8733e-14	2.88462e-10	chr17	2169571	+	cg07350732		OpenSea	SMG6;SMG6	TSS200;Body	17:2169212-2170238	Unclassified
4	4.506e-36	-0.197717	0.230002	2.53574e-12	1.14336e-08	chr17	2169502	-	cg03700670		OpenSea	SMG6;SMG6	TSS200;Body	17:2169212-2170238	Unclassified
4	4.506e-36	-0.200606	0.275714	5.82448e-12	2.16752e-08	chr17	2169989	+	cg25154055		OpenSea	SMG6;SMG6	TSS1500;Body	17:2169212-2170238	Unclassified
4	4.506e-36	-0.16702	0.173014	4.30934e-11	1.00773e-07	chr17	2169852	+	cg23362937		OpenSea	SMG6;SMG6	TSS1500;Body	17:2169212-2170238	Unclassified
4	4.506e-36	-0.179438	0.214126	8.10161e-11	1.60484e-07	chr17	2169522	-	cg23218897		OpenSea	SMG6;SMG6	TSS200;Body	17:2169212-2170238	Unclassified
4	4.506e-36	-0.171456	0.20827	9.98869e-11	1.89582e-07	chr17	2169829	+	cg09409898		OpenSea	SMG6;SMG6	TSS1500;Body	17:2169212-2170238	Unclassified
4	4.506e-36	-0.157189	0.237882	7.59341e-10	8.6085e-07	chr17	2169593	+	cg02976056		OpenSea	SMG6;SMG6	TSS200;Body	17:2169212-2170238	Unclassified
4	4.506e-36	-0.0643591	0.549456	0.00451339	0.0780467	chr17	2169272	-	cg01036611		OpenSea	SMG6;SMG6;SMG6	1stExon;5'UTR;Body	17:2169212-2170238	Unclassified
5	7.267e-36	-0.259135	0.361311	1.60755e-10	2.67747e-07	chr12	133410880	-	cg22149555	chr12:133412394-133413170	N_Shore			12:133410496-133411407	Unclassified
5	7.267e-36	-0.137984	0.755637	6.91494e-09	4.42625e-06	chr12	133414462	+	cg13440652	chr12:133414254-133414463	Island
5	7.267e-36	-0.0383642	0.867593	1.39503e-07	4.40946e-05	chr12	133414334	+	cg26415787	chr12:133414254-133414463	Island
5	7.267e-36	-0.197897	0.608323	3.8694e-07	9.53765e-05	chr12	133412193	+	cg10947760	chr12:133412394-133413170	N_Shore
5	7.267e-36	-0.115645	0.662647	6.95301e-07	0.000148354	chr12	133414571	+	cg19358373	chr12:133412394-133413170	S_Shore
5	7.267e-36	-0.0779729	0.809635	1.30264e-06	0.000238582	chr12	133415266	+	cg17092099	chr12:133417238-133417472	N_Shore
5	7.267e-36	-0.136936	0.656425	2.54616e-06	0.000393708	chr12	133413532	+	cg11287187	chr12:133412394-133413170	S_Shore			12:133413296-133413811	Unclassified
5	7.267e-36	-0.159312	0.727312	3.02638e-06	0.000447934	chr12	133413162	+	cg16726039	chr12:133412394-133413170	Island
5	7.267e-36	-0.109348	0.480048	3.20455e-06	0.000468443	chr12	133412395	+	cg15084766	chr12:133412394-133413170	Island
5	7.267e-36	-0.162244	0.45453	4.44877e-06	0.000599828	chr12	133412399	+	cg19802137	chr12:133412394-133413170	Island
5	7.267e-36	-0.138152	0.747474	1.21013e-05	0.00127914	chr12	133412002	-	cg06022607	chr12:133412394-133413170	N_Shore
5	7.267e-36	-0.0937949	0.707957	5.25148e-05	0.00384004	chr12	133412166	+	cg17572212	chr12:133412394-133413170	N_Shore
5	7.267e-36	-0.10405	0.725453	0.000257927	0.0119293	chr12	133412815	+	cg15275758	chr12:133412394-133413170	Island
5	7.267e-36	-0.048699	0.863965	0.000297512	0.0132111	chr12	133411804	+	cg03538318	chr12:133412394-133413170	N_Shore
5	7.267e-36	-0.0170817	0.849537	0.000670497	0.0231457	chr12	133414294	+	cg23200818	chr12:133414254-133414463	Island
5	7.267e-36	-0.0675428	0.806611	0.000985568	0.029954	chr12	133411974	-	cg16181878	chr12:133412394-133413170	N_Shore
5	7.267e-36	-0.0288032	0.84792	0.00509203	0.0840623	chr12	133414255	-	cg12629098	chr12:133414254-133414463	Island
5	7.267e-36	0.00293043	0.813802	0.664444	0.873847	chr12	133411885	+	cg00967695	chr12:133412394-133413170	N_Shore
6	7.447e-36	0.218577	0.235708	9.07079e-15	1.7626e-10	chr6	33043841	-	cg02286081		OpenSea	HLA-DPB1	1stExon	6:33043412-33043889	Unclassified
6	7.447e-36	0.157019	0.253877	8.42887e-13	5.1336e-09	chr6	33043868	+	cg26350754		OpenSea	HLA-DPB1	1stExon	6:33043412-33043889	Unclassified
6	7.447e-36	0.209455	0.24418	8.77677e-13	5.22843e-09	chr6	33044012	-	cg12939283		OpenSea	HLA-DPB1	Body
6	7.447e-36	0.157689	0.174147	6.57645e-12	2.37487e-08	chr6	33044345	-	cg14356799		OpenSea	HLA-DPB1	Body
6	7.447e-36	0.135069	0.281758	7.93332e-12	2.68655e-08	chr6	33043849	+	cg22483030		OpenSea	HLA-DPB1	1stExon	6:33043412-33043889	Unclassified
6	7.447e-36	0.0936731	0.0995545	7.96847e-10	8.9086e-07	chr6	33043976	-	cg12365667		OpenSea	HLA-DPB1	Body
6	7.447e-36	0.0390246	0.0799462	9.77571e-06	0.0010868	chr6	33043574	-	cg19921353		OpenSea	HLA-DPB1	TSS200	6:33043412-33043889	Unclassified
6	7.447e-36	0.0989705	0.253171	1.08538e-05	0.00117466	chr6	33044510	-	cg00750366	chr6:33048416-33048814	N_Shelf	HLA-DPB1	Body
6	7.447e-36	0.0102941	0.0459267	0.017995	0.17079	chr6	33043762	-	cg12899649		OpenSea	HLA-DPB1;HLA-DPB1	5'UTR;1stExon	6:33043412-33043889	Unclassified
7	1.11e-33	0.145917	0.400215	1.88921e-12	9.00811e-09	chr11	128557589	-	cg02028663	chr11:128560103-128560537	N_Shelf
7	1.11e-33	0.0915645	0.178236	6.58802e-11	1.39653e-07	chr11	128557481	+	cg27395208	chr11:128560103-128560537	N_Shelf
7	1.11e-33	0.123887	0.166651	3.95669e-09	2.88576e-06	chr11	128556580	+	cg03847470	chr11:128560103-128560537	N_Shelf	FLI1;FLI1	1stExon;5'UTR
7	1.11e-33	0.0855667	0.11406	7.18951e-09	4.54427e-06	chr11	128556611	-	cg17239923	chr11:128560103-128560537	N_Shelf			11:128556585-128557287	Promoter_Associated_Cell_type_specific
7	1.11e-33	0.040188	0.0732299	1.57299e-07	4.84621e-05	chr11	128557265	-	cg11075416	chr11:128560103-128560537	N_Shelf			11:128556585-128557287	Promoter_Associated_Cell_type_specific
7	1.11e-33	0.0768747	0.418569	1.99116e-07	5.74673e-05	chr11	128553855	+	cg26731131		OpenSea
7	1.11e-33	0.0376938	0.0741608	9.49383e-07	0.000189999	chr11	128556774	-	cg11038774	chr11:128560103-128560537	N_Shelf			11:128556585-128557287	Promoter_Associated_Cell_type_specific
7	1.11e-33	0.0880472	0.153179	2.12139e-06	0.000342904	chr11	128556341	+	cg19765472	chr11:128560103-128560537	N_Shelf	FLI1	TSS200
7	1.11e-33	0.100534	0.278284	2.39544e-06	0.000375742	chr11	128556382	-	cg10542562	chr11:128560103-128560537	N_Shelf			11:128556356-128556504	Unclassified_Cell_type_specific
7	1.11e-33	0.106442	0.153012	6.03912e-06	0.000755266	chr11	128555301	-	cg08586366		OpenSea
7	1.11e-33	0.0975009	0.251376	8.5147e-06	0.000980953	chr11	128555233	-	cg08441138		OpenSea
7	1.11e-33	0.0780133	0.360674	1.58161e-05	0.00156422	chr11	128556352	+	cg24436531	chr11:128560103-128560537	N_Shelf	FLI1	TSS200
7	1.11e-33	0.0834858	0.242029	1.7652e-05	0.00169494	chr11	128554939	+	cg13746740		OpenSea
7	1.11e-33	0.0935979	0.324866	4.48626e-05	0.00342393	chr11	128555529	+	cg19896824		OpenSea
7	1.11e-33	0.108593	0.282576	8.81746e-05	0.00557928	chr11	128554774	-	cg05560127		OpenSea
7	1.11e-33	0.0699107	0.193676	0.000169948	0.00890467	chr11	128555749	+	cg17709804		OpenSea			11:128555698-128556157	Unclassified_Cell_type_specific
7	1.11e-33	0.101872	0.319757	0.000292044	0.0130407	chr11	128555317	-	cg21999471		OpenSea
7	1.11e-33	0.0595833	0.341189	0.00254793	0.0550453	chr11	128555011	+	cg08094783		OpenSea	FLI1	TSS1500
7	1.11e-33	0.0136328	0.140003	0.0358672	0.243939	chr11	128556865	-	cg11161828	chr11:128560103-128560537	N_Shelf			11:128556585-128557287	Promoter_Associated_Cell_type_specific
7	1.11e-33	0.0405672	0.39037	0.227926	0.57214	chr11	128554586	+	cg25218152		OpenSea
7	1.11e-33	0.00356455	0.0754056	0.638249	0.861509	chr11	128556992	-	cg04175569	chr11:128560103-128560537	N_Shelf			11:128556585-128557287	Promoter_Associated_Cell_type_specific
7	1.11e-33	-6.99062e-05	0.0530706	0.99389	0.998166	chr11	128557010	-	cg17091363	chr11:128560103-128560537	N_Shelf	FLI1	5'UTR	11:128556585-128557287	Promoter_Associated_Cell_type_specific
8	1.545e-33	-0.216921	0.597116	1.25945e-09	1.25657e-06	chr7	27143788	+	cg13985518	chr7:27143181-27143479	S_Shore	HOXA2	TSS1500
8	1.545e-33	-0.243297	0.500007	1.84794e-09	1.63276e-06	chr7	27143287	+	cg19432993	chr7:27143181-27143479	Island	HOXA2	TSS1500
8	1.545e-33	-0.272448	0.521248	2.13473e-09	1.82952e-06	chr7	27143334	+	cg06166490	chr7:27143181-27143479	Island	HOXA2	TSS1500
8	1.545e-33	-0.248097	0.34895	1.45292e-08	7.80625e-06	chr7	27143717	-	cg06401979	chr7:27143181-27143479	S_Shore	HOXA2	TSS1500
8	1.545e-33	-0.221484	0.275869	1.47527e-08	7.89476e-06	chr7	27143478	-	cg00445443	chr7:27143181-27143479	Island	HOXA2	TSS1500
8	1.545e-33	-0.169722	0.721786	1.80524e-08	9.25803e-06	chr7	27143403	-	cg04027736	chr7:27143181-27143479	Island	HOXA2	TSS1500
8	1.545e-33	-0.204449	0.425326	1.09075e-07	3.6349e-05	chr7	27143585	-	cg09908750	chr7:27143181-27143479	S_Shore	HOXA2	TSS1500
8	1.545e-33	-0.122367	0.233766	8.9108e-07	0.000180589	chr7	27143046	-	cg23206851	chr7:27143181-27143479	N_Shore	HOXA2	TSS1500
8	1.545e-33	-0.307119	0.370901	1.06656e-06	0.000206121	chr7	27143252	+	cg02225599	chr7:27143181-27143479	Island	HOXA2	TSS1500
8	1.545e-33	-0.0946559	0.684927	1.10384e-06	0.000211373	chr7	27144302	-	cg15037137	chr7:27146069-27146600	N_Shore
8	1.545e-33	-0.0698482	0.810568	1.7847e-06	0.000300649	chr7	27141067	+	cg02803819	chr7:27143181-27143479	N_Shelf	HOXA2	Body
8	1.545e-33	-0.0646693	0.783316	2.90755e-06	0.000433807	chr7	27144595	+	cg19521279	chr7:27146069-27146600	N_Shore
8	1.545e-33	-0.143867	0.223817	6.19476e-06	0.000769748	chr7	27142700	+	cg22943986	chr7:27143181-27143479	N_Shore	HOXA2	TSS1500	7:27141566-27143021	Unclassified_Cell_type_specific
8	1.545e-33	-0.0629324	0.150137	8.21182e-06	0.000952513	chr7	27142547	+	cg02979457	chr7:27143181-27143479	N_Shore	HOXA2	TSS200	7:27141566-27143021	Unclassified_Cell_type_specific
8	1.545e-33	-0.0660002	0.449005	1.21544e-05	0.00128392	chr7	27143235	-	cg01217984	chr7:27143181-27143479	Island	HOXA2	TSS1500
8	1.545e-33	-0.0533437	0.144135	1.64053e-05	0.0016046	chr7	27142799	-	cg20087093	chr7:27143181-27143479	N_Shore	HOXA2	TSS1500	7:27141566-27143021	Unclassified_Cell_type_specific
8	1.545e-33	-0.0562468	0.181059	6.66562e-05	0.00456451	chr7	27142535	+	cg06769202	chr7:27143181-27143479	N_Shore	HOXA2	TSS200	7:27141566-27143021	Unclassified_Cell_type_specific
8	1.545e-33	-0.0571326	0.862518	0.000142827	0.00787361	chr7	27143806	-	cg02707071	chr7:27143181-27143479	S_Shore	HOXA2	TSS1500	7:27143792-27143919	Unclassified_Cell_type_specific
8	1.545e-33	-0.0375645	0.322864	0.000154331	0.00831869	chr7	27142427	+	cg23979631	chr7:27143181-27143479	N_Shore	HOXA2	TSS200	7:27141566-27143021	Unclassified_Cell_type_specific
8	1.545e-33	-0.0902029	0.201837	0.000224795	0.0108186	chr7	27142527	+	cg05921905	chr7:27143181-27143479	N_Shore	HOXA2	TSS200	7:27141566-27143021	Unclassified_Cell_type_specific
8	1.545e-33	-0.0377677	0.16815	0.00100391	0.0303125	chr7	27142100	-	cg04481096	chr7:27143181-27143479	N_Shore	HOXA2	1stExon	7:27141566-27143021	Unclassified_Cell_type_specific
8	1.545e-33	-0.0363479	0.215862	0.00291314	0.0598262	chr7	27142200	+	cg26069745	chr7:27143181-27143479	N_Shore	HOXA2;HOXA2	1stExon;5'UTR	7:27141566-27143021	Unclassified_Cell_type_specific
8	1.545e-33	-0.04694	0.264027	0.00490746	0.082201	chr7	27142204	+	cg06055873	chr7:27143181-27143479	N_Shore	HOXA2;HOXA2	1stExon;5'UTR	7:27141566-27143021	Unclassified_Cell_type_specific
8	1.545e-33	-0.0493637	0.232687	0.0153523	0.157045	chr7	27141774	-	cg17353412	chr7:27143181-27143479	N_Shore	HOXA2	1stExon	7:27141566-27143021	Unclassified_Cell_type_specific
8	1.545e-33	-0.0206061	0.869705	0.0291618	0.219703	chr7	27141388	-	cg06786372	chr7:27143181-27143479	N_Shore	HOXA2	Body	7:27141330-27141422	Unclassified_Cell_type_specific
8	1.545e-33	-0.0621726	0.296966	0.0417852	0.263137	chr7	27142682	+	cg09871315	chr7:27143181-27143479	N_Shore	HOXA2	TSS1500	7:27141566-27143021	Unclassified_Cell_type_specific
8	1.545e-33	-0.0499709	0.193963	0.0700826	0.337107	chr7	27142437	+	cg24058604	chr7:27143181-27143479	N_Shore	HOXA2	TSS200	7:27141566-27143021	Unclassified_Cell_type_specific
8	1.545e-33	-0.0154912	0.88577	0.0780208	0.354245	chr7	27141088	+	cg13661519	chr7:27143181-27143479	N_Shelf	HOXA2	Body
8	1.545e-33	-0.0207075	0.767936	0.142563	0.466946	chr7	27141139	+	cg21464565	chr7:27143181-27143479	N_Shelf	HOXA2	Body
8	1.545e-33	-0.0199696	0.246508	0.1675	0.500973	chr7	27142275	+	cg20747380	chr7:27143181-27143479	N_Shore	HOXA2;HOXA2	1stExon;5'UTR	7:27141566-27143021	Unclassified_Cell_type_specific
8	1.545e-33	-0.0119582	0.867037	0.170851	0.505449	chr7	27140942	-	cg03763508	chr7:27143181-27143479	N_Shelf	HOXA2	Body	7:27140459-27140959	Unclassified_Cell_type_specific
8	1.545e-33	-0.0346643	0.150765	0.197572	0.538241	chr7	27142708	+	cg04737131	chr7:27143181-27143479	N_Shore	HOXA2	TSS1500	7:27141566-27143021	Unclassified_Cell_type_specific
8	1.545e-33	-0.00671015	0.843004	0.466929	0.766472	chr7	27140797	-	cg00188704	chr7:27143181-27143479	N_Shelf	HOXA2	Body	7:27140459-27140959	Unclassified_Cell_type_specific
9	5.989e-33	-0.15887	0.750348	2.78879e-11	7.1348e-08	chr11	124621829	+	cg24942416		OpenSea	VSIG2	Body
9	5.989e-33	-0.207269	0.667708	6.27029e-11	1.34293e-07	chr11	124622096	-	cg21929875		OpenSea	VSIG2;VSIG2	5'UTR;1stExon
9	5.989e-33	-0.182791	0.647575	6.91095e-11	1.43517e-07	chr11	124622373	+	cg02082342		OpenSea	VSIG2	TSS1500
9	5.989e-33	-0.140957	0.697243	2.03196e-10	3.17689e-07	chr11	124621944	-	cg23715045		OpenSea	VSIG2	Body
9	5.989e-33	-0.142093	0.497457	2.02696e-09	1.76359e-06	chr11	124622317	-	cg05944881		OpenSea	VSIG2	TSS1500
9	5.989e-33	-0.155504	0.642508	2.97307e-09	2.33005e-06	chr11	124622348	+	cg11195375		OpenSea	VSIG2	TSS1500
9	5.989e-33	-0.158028	0.717884	3.41533e-08	1.49696e-05	chr11	124622444	-	cg23730696		OpenSea	VSIG2	TSS1500
9	5.989e-33	0.0392977	0.195392	0.010893	0.130456	chr11	124622775	+	cg12481531		OpenSea	VSIG2	TSS1500
10	6.919e-33	0.16129	0.276537	1.81598e-14	2.85014e-10	chr2	113542393	+	cg09547880		OpenSea	IL1A;IL1A	5'UTR;1stExon
10	6.919e-33	0.184399	0.293691	3.7058e-14	5.1261e-10	chr2	113542384	+	cg01521436		OpenSea	IL1A;IL1A	5'UTR;1stExon
10	6.919e-33	0.156253	0.616161	3.20871e-11	7.95961e-08	chr2	113542346	+	cg13953976		OpenSea	IL1A;IL1A	5'UTR;1stExon
10	6.919e-33	0.168983	0.545073	4.68458e-09	3.2902e-06	chr2	113542091	-	cg00839584		OpenSea	IL1A;IL1A	1stExon;5'UTR
10	6.919e-33	0.171627	0.555405	1.0994e-08	6.28385e-06	chr2	113542117	-	cg27606396		OpenSea	IL1A;IL1A	1stExon;5'UTR
10	6.919e-33	0.105206	0.631106	2.23494e-08	1.08571e-05	chr2	113542344	+	cg04859800		OpenSea	IL1A;IL1A	5'UTR;1stExon
10	6.919e-33	-0.0297155	0.883996	0.000247636	0.0115959	chr2	113543245	+	cg27083787		OpenSea	IL1A	TSS1500
11	1.269e-32	-0.143642	0.784834	2.67261e-19	2.18119e-13	chr16	15787920	+	cg08118908		OpenSea	NDE1;NDE1	Body;Body
11	1.269e-32	-0.333379	0.741123	5.93046e-17	5.73479e-12	chr16	15787940	-	cg06361984		OpenSea	NDE1;NDE1	Body;Body
11	1.269e-32	-0.166797	0.778333	4.4359e-14	5.93484e-10	chr16	15787957	+	cg08730778		OpenSea	NDE1;NDE1	Body;Body
12	1.898e-32	0.257085	0.540356	8.73767e-11	1.69787e-07	chr22	51016386	-	cg07003941	chr22:51016253-51017020	Island	CPT1B;CPT1B;CPT1B;CPT1B;CPT1B;CPT1B;CPT1B;CHKB-CPT1B	1stExon;5'UTR;5'UTR;5'UTR;5'UTR;5'UTR;5'UTR;Body
12	1.898e-32	0.221836	0.499251	1.18021e-10	2.12628e-07	chr22	51016604	-	cg10490842	chr22:51016253-51017020	Island	CPT1B;CPT1B;CPT1B;CHKB-CPT1B;CPT1B;CPT1B;CPT1B;CPT1B	5'UTR;5'UTR;TSS200;Body;5'UTR;5'UTR;5'UTR;5'UTR	22:51016564-51016973	Unclassified_Cell_type_specific
12	1.898e-32	0.245508	0.484854	4.27927e-10	5.56118e-07	chr22	51016950	-	cg06530441	chr22:51016253-51017020	Island	CPT1B;CPT1B;CPT1B;CHKB-CPT1B;CPT1B;CPT1B;CPT1B;CPT1B	TSS200;TSS1500;5'UTR;Body;5'UTR;5'UTR;5'UTR;TSS200	22:51016564-51016973	Unclassified_Cell_type_specific
12	1.898e-32	0.278181	0.624829	1.0285e-09	1.0887e-06	chr22	51016703	-	cg24363820	chr22:51016253-51017020	Island	CPT1B;CPT1B;CPT1B;CHKB-CPT1B;CPT1B;CPT1B;CPT1B;CPT1B	5'UTR;5'UTR;TSS200;Body;5'UTR;5'UTR;5'UTR;5'UTR	22:51016564-51016973	Unclassified_Cell_type_specific
12	1.898e-32	0.268588	0.650576	5.1894e-09	3.56366e-06	chr22	51016638	-	cg19112186	chr22:51016253-51017020	Island	CPT1B;CPT1B;CPT1B;CHKB-CPT1B;CPT1B;CPT1B;CPT1B;CPT1B	5'UTR;5'UTR;TSS200;Body;5'UTR;5'UTR;5'UTR;5'UTR	22:51016564-51016973	Unclassified_Cell_type_specific
12	1.898e-32	0.20512	0.596762	2.05626e-08	1.01645e-05	chr22	51016839	+	cg17952465	chr22:51016253-51017020	Island	CPT1B;CPT1B;CPT1B;CPT1B;CPT1B;CPT1B;CPT1B;CPT1B;CHKB-CPT1B	5'UTR;5'UTR;5'UTR;5'UTR;5'UTR;TSS1500;1stExon;1stExon;Body	22:51016564-51016973	Unclassified_Cell_type_specific
12	1.898e-32	0.164307	0.312428	7.37847e-08	2.70034e-05	chr22	51017067	-	cg00983520	chr22:51016253-51017020	S_Shore	CPT1B;CPT1B;CPT1B;CPT1B;CHKB-CPT1B;CPT1B;CPT1B;CPT1B;CPT1B;CPT1B;CPT1B;CPT1B	1stExon;TSS1500;1stExon;5'UTR;Body;1stExon;5'UTR;TSS200;TSS200;1stExon;5'UTR;5'UTR
12	1.898e-32	0.251176	0.673757	5.53197e-07	0.000125133	chr22	51016501	+	cg08260245	chr22:51016253-51017020	Island	CPT1B;CPT1B;CHKB-CPT1B;CPT1B;CPT1B;CPT1B;CPT1B;CPT1B;CPT1B	5'UTR;5'UTR;Body;5'UTR;5'UTR;5'UTR;1stExon;5'UTR;5'UTR
12	1.898e-32	0.138703	0.70593	1.81894e-06	0.00030476	chr22	51017162	-	cg16386697	chr22:51016253-51017020	S_Shore	CPT1B;CPT1B;CPT1B;CPT1B;CHKB-CPT1B;CPT1B;CPT1B;CPT1B	TSS200;TSS200;TSS1500;TSS1500;Body;TSS200;TSS200;TSS1500
12	1.898e-32	0.0474232	0.79593	1.56888e-05	0.00155616	chr22	51017432	+	cg02245810	chr22:51016253-51017020	S_Shore	CPT1B;CHKB;CPT1B;CHKB-CPT1B;CPT1B;CPT1B;CPT1B;CPT1B;CPT1B	TSS1500;3'UTR;TSS1500;Body;TSS1500;TSS1500;TSS1500;TSS1500;TSS1500
12	1.898e-32	0.0984099	0.766282	1.98379e-05	0.00184714	chr22	51016644	-	cg10770023	chr22:51016253-51017020	Island	CPT1B;CPT1B;CPT1B;CHKB-CPT1B;CPT1B;CPT1B;CPT1B;CPT1B	5'UTR;5'UTR;TSS200;Body;5'UTR;5'UTR;5'UTR;5'UTR	22:51016564-51016973	Unclassified_Cell_type_specific
12	1.898e-32	0.0415938	0.795497	3.63821e-05	0.00292969	chr22	51017001	-	cg27502912	chr22:51016253-51017020	Island	CPT1B;CPT1B;CPT1B;CPT1B;CHKB-CPT1B;CPT1B;CPT1B;CPT1B;CPT1B;CPT1B;CPT1B;CPT1B	1stExon;TSS1500;1stExon;5'UTR;Body;1stExon;5'UTR;TSS200;TSS200;1stExon;5'UTR;5'UTR
12	1.898e-32	0.0870092	0.809342	5.52681e-05	0.00398672	chr22	51017019	-	cg00270625	chr22:51016253-51017020	Island	CPT1B;CPT1B;CPT1B;CPT1B;CHKB-CPT1B;CPT1B;CPT1B;CPT1B;CPT1B;CPT1B;CPT1B;CPT1B	1stExon;TSS1500;1stExon;5'UTR;Body;1stExon;5'UTR;TSS200;TSS200;1stExon;5'UTR;5'UTR
12	1.898e-32	0.183643	0.704369	7.21503e-05	0.00483764	chr22	51016646	-	cg05156901	chr22:51016253-51017020	Island	CPT1B;CPT1B;CPT1B;CHKB-CPT1B;CPT1B;CPT1B;CPT1B;CPT1B	5'UTR;5'UTR;TSS200;Body;5'UTR;5'UTR;5'UTR;5'UTR	22:51016564-51016973	Unclassified_Cell_type_specific
12	1.898e-32	0.0409638	0.667722	8.55369e-05	0.00545808	chr22	51017723	+	cg17641876	chr22:51016253-51017020	S_Shore	CPT1B;CHKB;CPT1B;CHKB-CPT1B;CPT1B;CPT1B;CPT1B;CPT1B;CPT1B	TSS1500;Body;TSS1500;Body;TSS1500;TSS1500;TSS1500;TSS1500;TSS1500	22:51017697-51017753	Gene_Associated_Cell_type_specific
12	1.898e-32	0.0460804	0.828779	0.00191115	0.0459016	chr22	51016899	+	cg00047287	chr22:51016253-51017020	Island	CPT1B;CPT1B;CPT1B;CHKB-CPT1B;CPT1B;CPT1B;CPT1B;CPT1B	TSS200;TSS1500;5'UTR;Body;5'UTR;5'UTR;5'UTR;TSS200	22:51016564-51016973	Unclassified_Cell_type_specific
12	1.898e-32	0.0766901	0.800869	0.00672842	0.0990948	chr22	51017151	+	cg01081346	chr22:51016253-51017020	S_Shore	CPT1B;CPT1B;CPT1B;CPT1B;CHKB-CPT1B;CPT1B;CPT1B;CPT1B	TSS200;TSS200;TSS1500;TSS1500;Body;TSS200;TSS200;TSS1500
13	1.724e-30	0.289854	0.268677	9.49274e-07	0.000189999	chr4	81118647	+	cg05059566	chr4:81119095-81119391	N_Shore	PRDM8;PRDM8	TSS200;5'UTR	4:81118358-81119242	Unclassified_Cell_type_specific
13	1.724e-30	0.126874	0.544451	2.05324e-06	0.000334472	chr4	81119299	+	cg11388320	chr4:81119095-81119391	Island	PRDM8;PRDM8	5'UTR;5'UTR
13	1.724e-30	0.26004	0.266689	2.15397e-06	0.00034707	chr4	81118602	+	cg27018912	chr4:81118137-81118603	Island	PRDM8;PRDM8	TSS200;5'UTR	4:81118358-81119242	Unclassified_Cell_type_specific
13	1.724e-30	0.239632	0.289292	2.41252e-06	0.000377476	chr4	81118600	+	cg10694470	chr4:81118137-81118603	Island	PRDM8;PRDM8	TSS200;5'UTR	4:81118358-81119242	Unclassified_Cell_type_specific
13	1.724e-30	0.300438	0.370321	3.45206e-06	0.000496528	chr4	81118794	+	cg06307913	chr4:81119095-81119391	N_Shore	PRDM8;PRDM8;PRDM8	5'UTR;1stExon;5'UTR	4:81118358-81119242	Unclassified_Cell_type_specific
13	1.724e-30	0.214191	0.209302	4.73765e-06	0.000628804	chr4	81118343	-	cg04235768	chr4:81118137-81118603	Island	PRDM8;PRDM8	TSS1500;5'UTR
13	1.724e-30	0.249743	0.263986	5.08552e-06	0.000665666	chr4	81118588	+	cg26299084	chr4:81118137-81118603	Island	PRDM8;PRDM8	5'UTR;TSS200	4:81118358-81119242	Unclassified_Cell_type_specific
13	1.724e-30	0.182411	0.495093	8.12746e-06	0.00094497	chr4	81119473	+	cg22902505	chr4:81118137-81118603	S_Shore	PRDM8;PRDM8	5'UTR;5'UTR
13	1.724e-30	0.20275	0.476015	1.07134e-05	0.00116378	chr4	81119178	-	cg27242132	chr4:81119095-81119391	Island	PRDM8;PRDM8	5'UTR;5'UTR	4:81118358-81119242	Unclassified_Cell_type_specific
13	1.724e-30	0.277042	0.415174	1.23142e-05	0.00129827	chr4	81118188	+	cg03463411	chr4:81118137-81118603	Island	PRDM8;PRDM8	TSS1500;5'UTR
13	1.724e-30	0.143202	0.242853	2.33268e-05	0.00208609	chr4	81119460	-	cg04214966	chr4:81118137-81118603	S_Shore	PRDM8;PRDM8	5'UTR;5'UTR
13	1.724e-30	0.190629	0.434174	2.3471e-05	0.00209623	chr4	81117853	-	cg06373870	chr4:81118137-81118603	N_Shore	PRDM8;PRDM8	TSS1500;5'UTR	4:81117576-81117932	Unclassified_Cell_type_specific
13	1.724e-30	0.209229	0.529257	3.09294e-05	0.00259294	chr4	81117647	-	cg05452645	chr4:81118137-81118603	N_Shore	PRDM8;PRDM8	TSS1500;5'UTR	4:81117576-81117932	Unclassified_Cell_type_specific
13	1.724e-30	0.134107	0.382688	3.09434e-05	0.00259385	chr4	81119198	+	cg18073471	chr4:81119095-81119391	Island	PRDM8;PRDM8	5'UTR;5'UTR	4:81118358-81119242	Unclassified_Cell_type_specific
14	2.569e-29	0.154234	0.248676	2.06881e-10	3.20991e-07	chr19	50193857	-	cg05001580	chr19:50193020-50194798	Island	CPT1C;CPT1C;C19orf76	TSS1500;TSS1500;3'UTR	19:50192245-50194371	Promoter_Associated
14	2.569e-29	0.2048	0.644219	1.03387e-09	1.09014e-06	chr19	50193784	+	cg19875973	chr19:50193020-50194798	Island	CPT1C;CPT1C;CPT1C;CPT1C;CPT1C;ADM5	TSS1500;TSS1500;TSS1500;TSS1500;TSS1500;3'UTR	19:50192245-50194371	Promoter_Associated
14	2.569e-29	0.134062	0.620185	1.77875e-07	5.27694e-05	chr19	50193437	+	cg00449201	chr19:50193020-50194798	Island	CPT1C;CPT1C;C19orf76	TSS1500;TSS1500;Body	19:50192245-50194371	Promoter_Associated
14	2.569e-29	0.131387	0.185247	3.63557e-07	9.09876e-05	chr19	50194120	+	cg20727114	chr19:50193020-50194798	Island	CPT1C;CPT1C;C19orf76	TSS1500;TSS1500;3'UTR	19:50192245-50194371	Promoter_Associated
14	2.569e-29	0.098717	0.366024	4.75028e-07	0.000111533	chr19	50193021	-	cg14440600	chr19:50193020-50194798	Island	CPT1C;CPT1C;C19orf76;C19orf76	TSS1500;TSS1500;1stExon;5'UTR	19:50192245-50194371	Promoter_Associated
14	2.569e-29	0.104993	0.293709	1.0521e-06	0.000204391	chr19	50193063	+	cg17968523	chr19:50193020-50194798	Island	ADM5;ADM5;CPT1C;CPT1C;CPT1C;CPT1C;CPT1C	5'UTR;1stExon;TSS1500;TSS1500;TSS1500;TSS1500;TSS1500	19:50192245-50194371	Promoter_Associated
14	2.569e-29	-0.065522	0.772439	1.51009e-06	0.000264695	chr19	50191788	-	cg21373546	chr19:50191330-50191559	S_Shore	ADM5	TSS200
14	2.569e-29	0.10589	0.522605	1.36067e-05	0.00139912	chr19	50192966	-	cg14480394	chr19:50192499-50192802	S_Shore	ADM5;ADM5;CPT1C;CPT1C;CPT1C;CPT1C;CPT1C	5'UTR;1stExon;TSS1500;TSS1500;TSS1500;TSS1500;TSS1500	19:50192245-50194371	Promoter_Associated
14	2.569e-29	0.101062	0.411089	2.41586e-05	0.00214053	chr19	50194205	-	cg19538614	chr19:50193020-50194798	Island	CPT1C;C19orf76;CPT1C	TSS1500;3'UTR;TSS200	19:50192245-50194371	Promoter_Associated
14	2.569e-29	0.140358	0.186466	3.10967e-05	0.00260376	chr19	50194252	-	cg19471591	chr19:50193020-50194798	Island	CPT1C;CPT1C	TSS200;TSS200	19:50192245-50194371	Promoter_Associated
14	2.569e-29	0.0654299	0.456672	9.65215e-05	0.00596153	chr19	50192625	+	cg21205305	chr19:50192499-50192802	Island	C19orf76;C19orf76	1stExon;5'UTR	19:50192245-50194371	Promoter_Associated
14	2.569e-29	-0.0348362	0.8439	0.000505726	0.0190362	chr19	50191497	-	cg00711496	chr19:50191330-50191559	Island	C19orf76;PRMT1;PRMT1;PRMT1	TSS1500;Body;Body;Body
14	2.569e-29	0.0603145	0.780226	0.00162964	0.0415039	chr19	50192739	+	cg00507154	chr19:50192499-50192802	Island	C19orf76;C19orf76	1stExon;5'UTR	19:50192245-50194371	Promoter_Associated
14	2.569e-29	-0.0354539	0.597064	0.00378507	0.0701987	chr19	50191882	+	cg12559228	chr19:50192499-50192802	N_Shore	C19orf76	TSS200
14	2.569e-29	-0.0275467	0.791253	0.00404415	0.0731065	chr19	50191829	-	cg04767327	chr19:50191330-50191559	S_Shore	ADM5	TSS200
14	2.569e-29	-0.0514991	0.541553	0.00955402	0.121279	chr19	50191439	+	cg19309676	chr19:50191330-50191559	Island	C19orf76;PRMT1;PRMT1;PRMT1	TSS1500;Body;Body;Body
14	2.569e-29	-0.0519884	0.513561	0.0112085	0.13254	chr19	50191637	+	cg17417856	chr19:50192499-50192802	N_Shore	PRMT1;C19orf76;PRMT1;PRMT1	3'UTR;TSS1500;3'UTR;3'UTR
14	2.569e-29	-0.022033	0.843003	0.0140177	0.149466	chr19	50191683	+	cg21940708	chr19:50192499-50192802	N_Shore	PRMT1;C19orf76;PRMT1;PRMT1	3'UTR;TSS1500;3'UTR;3'UTR
14	2.569e-29	-0.0423706	0.752569	0.0177993	0.169787	chr19	50191342	+	cg18770579	chr19:50191330-50191559	Island	C19orf76;PRMT1;PRMT1;PRMT1	TSS1500;Body;Body;Body
14	2.569e-29	0.0110351	0.0919397	0.183943	0.521707	chr19	50194519	-	cg25232942	chr19:50193020-50194798	Island	CPT1C;CPT1C;CPT1C;CPT1C	1stExon;1stExon;5'UTR;5'UTR
14	2.569e-29	-0.0106149	0.826331	0.325354	0.663574	chr19	50192542	+	cg19824388	chr19:50192499-50192802	Island	C19orf76;C19orf76	1stExon;5'UTR	19:50192245-50194371	Promoter_Associated
15	6.859e-29	-0.256003	0.575065	6.2858e-11	1.34293e-07	chr19	55549907	-	cg26846030		OpenSea	GP6;GP6;GP6	TSS1500;TSS1500;TSS1500
15	6.859e-29	-0.243944	0.557226	1.13957e-10	2.06673e-07	chr19	55549801	-	cg25818583		OpenSea	GP6;GP6	TSS200;TSS200
15	6.859e-29	-0.175383	0.616339	1.83015e-10	2.94022e-07	chr19	55549826	+	cg05215830		OpenSea	GP6;GP6	TSS200;TSS200
15	6.859e-29	-0.208825	0.518289	2.84213e-10	4.10538e-07	chr19	55549799	-	cg02462353		OpenSea	GP6;GP6	TSS200;TSS200
15	6.859e-29	-0.217315	0.499446	4.85519e-09	3.38381e-06	chr19	55549722	+	cg18355337		OpenSea	GP6;GP6	TSS200;TSS200
15	6.859e-29	-0.168174	0.528281	1.58645e-07	4.86745e-05	chr19	55549842	+	cg20651389		OpenSea	GP6;GP6	TSS1500;TSS1500
15	6.859e-29	-0.187348	0.440806	4.33737e-07	0.000104324	chr19	55549590	+	cg23796967		OpenSea	GP6;GP6	1stExon;1stExon
15	6.859e-29	-0.173214	0.29969	2.27329e-06	0.000360954	chr19	55549746	+	cg05374025		OpenSea	GP6;GP6	TSS200;TSS200
15	6.859e-29	-0.0858945	0.756058	3.31792e-05	0.00273879	chr19	55549414	-	cg07280985		OpenSea	GP6;GP6	Body;Body
16	9.253e-29	0.200668	0.243946	7.23771e-12	2.53514e-08	chr6	149806081	+	cg09678939		OpenSea	ZC3H12D;ZC3H12D	5'UTR;1stExon	6:149805583-149806902	Promoter_Associated
16	9.253e-29	0.171353	0.222992	9.19644e-12	3.00218e-08	chr6	149806077	+	cg18951352		OpenSea	ZC3H12D;ZC3H12D	5'UTR;1stExon	6:149805583-149806902	Promoter_Associated
16	9.253e-29	0.195644	0.313384	1.86802e-11	5.27522e-08	chr6	149806339	-	cg18082788		OpenSea	ZC3H12D	TSS200	6:149805583-149806902	Promoter_Associated
16	9.253e-29	0.14582	0.176412	3.97484e-11	9.43015e-08	chr6	149806131	+	cg13136655		OpenSea	ZC3H12D;ZC3H12D	5'UTR;1stExon	6:149805583-149806902	Promoter_Associated
16	9.253e-29	0.182197	0.26518	6.94144e-10	8.09233e-07	chr6	149806331	-	cg17501395		OpenSea	ZC3H12D	TSS200	6:149805583-149806902	Promoter_Associated
16	9.253e-29	0.0784493	0.0822473	4.31732e-08	1.78494e-05	chr6	149806273	+	cg04275695		OpenSea	ZC3H12D	TSS200	6:149805583-149806902	Promoter_Associated
16	9.253e-29	0.134176	0.35855	1.44841e-07	4.54649e-05	chr6	149805995	-	cg15132169		OpenSea	ZC3H12D;ZC3H12D	5'UTR;1stExon	6:149805583-149806902	Promoter_Associated
16	9.253e-29	0.113578	0.531416	2.59796e-05	0.00226177	chr6	149806502	+	cg00073460		OpenSea	ZC3H12D	TSS1500	6:149805583-149806902	Promoter_Associated
16	9.253e-29	0.0805565	0.498343	0.0019051	0.0458176	chr6	149806659	+	cg03982376		OpenSea	ZC3H12D	TSS1500	6:149805583-149806902	Promoter_Associated
16	9.253e-29	0.0717513	0.455989	0.00210898	0.0489449	chr6	149806652	+	cg07481398		OpenSea	ZC3H12D	TSS1500	6:149805583-149806902	Promoter_Associated
16	9.253e-29	0.0639456	0.5671	0.00611703	0.0938537	chr6	149806635	+	cg06762457		OpenSea	ZC3H12D	TSS1500	6:149805583-149806902	Promoter_Associated
17	1.216e-28	-0.290029	0.378479	4.99437e-14	6.17581e-10	chr6	157931843	+	cg03344384		OpenSea	ZDHHC14;ZDHHC14	Body;Body	6:157931625-157932274	Unclassified_Cell_type_specific
17	1.216e-28	-0.247795	0.457683	4.90123e-12	1.92309e-08	chr6	157931791	+	cg20988098		OpenSea	ZDHHC14;ZDHHC14	Body;Body	6:157931625-157932274	Unclassified_Cell_type_specific
17	1.216e-28	-0.179514	0.228353	4.83336e-10	6.11571e-07	chr6	157931933	+	cg09981914		OpenSea	ZDHHC14;ZDHHC14	Body;Body	6:157931625-157932274	Unclassified_Cell_type_specific
17	1.216e-28	-0.12719	0.153149	5.39499e-10	6.6712e-07	chr6	157932180	-	cg00017931		OpenSea	ZDHHC14;ZDHHC14	Body;Body	6:157931625-157932274	Unclassified_Cell_type_specific
17	1.216e-28	-0.14076	0.300135	5.26404e-08	2.08449e-05	chr6	157932074	-	cg01174743		OpenSea	ZDHHC14;ZDHHC14	Body;Body	6:157931625-157932274	Unclassified_Cell_type_specific
18	2.79e-28	-0.139684	0.74775	2.35426e-09	1.96059e-06	chr20	61915437	-	cg02567151	chr20:61915934-61916290	N_Shore	ARFGAP1;ARFGAP1	Body;Body	20:61915371-61916083	Unclassified_Cell_type_specific
18	2.79e-28	-0.0877478	0.688968	1.25241e-08	6.94849e-06	chr20	61915241	-	cg15632423	chr20:61915934-61916290	N_Shore	ARFGAP1;ARFGAP1;ARFGAP1;ARFGAP1;ARFGAP1;ARFGAP1;ARFGAP1;ARFGAP1;ARFGAP1	ExonBnd;ExonBnd;Body;Body;Body;Body;Body;TSS1500;TSS1500
18	2.79e-28	-0.0508651	0.821357	5.74736e-08	2.22936e-05	chr20	61914812	-	cg12171807	chr20:61915934-61916290	N_Shore	ARFGAP1;ARFGAP1;ARFGAP1;ARFGAP1;ARFGAP1;ARFGAP1;ARFGAP1	Body;Body;Body;Body;Body;TSS1500;TSS1500
18	2.79e-28	-0.0950005	0.776108	1.63697e-07	4.97199e-05	chr20	61915450	-	cg03138416	chr20:61915934-61916290	N_Shore	ARFGAP1;ARFGAP1;ARFGAP1;ARFGAP1;ARFGAP1;ARFGAP1;ARFGAP1	TSS200;TSS200;Body;Body;Body;Body;Body	20:61915371-61916083	Unclassified_Cell_type_specific
18	2.79e-28	-0.101462	0.649638	4.31823e-07	0.000103929	chr20	61915802	-	cg03576121	chr20:61915934-61916290	N_Shore	ARFGAP1;ARFGAP1	Body;Body	20:61915371-61916083	Unclassified_Cell_type_specific
18	2.79e-28	-0.0639413	0.82188	5.00861e-06	0.000658449	chr20	61916036	-	cg26280578	chr20:61915934-61916290	Island	ARFGAP1;ARFGAP1	Body;Body	20:61915371-61916083	Unclassified_Cell_type_specific
18	2.79e-28	-0.105866	0.693929	5.14529e-06	0.00067155	chr20	61915590	-	cg21576096	chr20:61915934-61916290	N_Shore	ARFGAP1;ARFGAP1;ARFGAP1;ARFGAP1;ARFGAP1;ARFGAP1;ARFGAP1	Body;Body;Body;Body;Body;Body;Body	20:61915371-61916083	Unclassified_Cell_type_specific
18	2.79e-28	-0.100038	0.686988	5.98242e-06	0.00074964	chr20	61915308	+	cg04261068	chr20:61915934-61916290	N_Shore	ARFGAP1;ARFGAP1;ARFGAP1;ARFGAP1;ARFGAP1;ARFGAP1;ARFGAP1	TSS200;TSS200;Body;Body;Body;Body;Body
18	2.79e-28	-0.101415	0.76896	6.8166e-06	0.000827489	chr20	61916279	-	cg18857588	chr20:61915934-61916290	Island	ARFGAP1;ARFGAP1	Body;Body
18	2.79e-28	-0.0704565	0.537157	1.24398e-05	0.00130898	chr20	61915663	-	cg21892557	chr20:61915934-61916290	N_Shore	ARFGAP1;ARFGAP1;ARFGAP1;ARFGAP1;ARFGAP1;ARFGAP1;ARFGAP1	Body;Body;Body;Body;Body;Body;Body	20:61915371-61916083	Unclassified_Cell_type_specific
18	2.79e-28	-0.0957324	0.672409	1.52583e-05	0.00152401	chr20	61916072	-	cg17062171	chr20:61915934-61916290	Island	ARFGAP1;ARFGAP1	Body;Body	20:61915371-61916083	Unclassified_Cell_type_specific
18	2.79e-28	-0.0117006	0.883769	0.20399	0.545625	chr20	61914837	-	cg12647840	chr20:61915934-61916290	N_Shore	ARFGAP1;ARFGAP1;ARFGAP1;ARFGAP1;ARFGAP1;ARFGAP1;ARFGAP1	Body;Body;Body;Body;Body;TSS1500;TSS1500
19	1.432e-27	-0.191039	0.387215	1.25911e-10	2.21943e-07	chr20	749452	-	cg10339152		OpenSea	C20orf54	TSS1500
19	1.432e-27	-0.218495	0.470196	2.10207e-10	3.24301e-07	chr20	749620	+	cg23289456		OpenSea	C20orf54	TSS1500
19	1.432e-27	-0.148876	0.512295	1.12886e-09	1.16619e-06	chr20	749581	+	cg20119532		OpenSea	C20orf54	TSS1500
19	1.432e-27	-0.149041	0.371733	5.95209e-09	3.95897e-06	chr20	749336	-	cg19145218		OpenSea	C20orf54	TSS200
19	1.432e-27	-0.155687	0.442088	8.44725e-09	5.11805e-06	chr20	749159	-	cg19079784		OpenSea	SLC52A3;SLC52A3	5'UTR;1stExon
19	1.432e-27	-0.17573	0.428618	9.66593e-09	5.66304e-06	chr20	749360	-	cg27210657		OpenSea	C20orf54	TSS200
19	1.432e-27	-0.186254	0.501796	2.97741e-08	1.35222e-05	chr20	748992	-	cg01479232		OpenSea	C20orf54;C20orf54	1stExon;5'UTR	20:748967-749089	Unclassified_Cell_type_specific
19	1.432e-27	-0.135844	0.371863	2.59519e-06	0.0003991	chr20	749148	-	cg04972979		OpenSea	C20orf54;C20orf54	1stExon;5'UTR
19	1.432e-27	-0.0406882	0.207683	0.028516	0.217284	chr20	749264	-	cg01319701		OpenSea	C20orf54	TSS200
20	1.667e-27	0.151149	0.354764	2.73251e-13	2.26856e-09	chr2	66735203	+	cg12055515		OpenSea	MEIS1	Body
20	1.667e-27	0.14138	0.143225	8.53833e-12	2.84422e-08	chr2	66735849	+	cg02041498		OpenSea	MEIS1	Body
20	1.667e-27	0.15475	0.536816	1.34768e-11	4.01416e-08	chr2	66735693	+	cg15542685		OpenSea	MEIS1	Body
20	1.667e-27	0.225559	0.357563	7.62497e-10	8.61147e-07	chr2	66736054	+	cg08791563		OpenSea	MEIS1	Body
20	1.667e-27	-0.0180596	0.916339	0.0143997	0.151635	chr2	66734900	-	cg16378438		OpenSea	MEIS1	Body
21	1.79e-27	-0.216578	0.341375	1.92414e-15	6.57496e-11	chr7	1894209	-	cg09367467	chr7:1896090-1896451	N_Shore	MAD1L1;MAD1L1;MAD1L1	Body;Body;Body
21	1.79e-27	-0.0944882	0.226412	1.0518e-09	1.10334e-06	chr7	1894300	-	cg25432518	chr7:1896090-1896451	N_Shore	MAD1L1;MAD1L1;MAD1L1	Body;Body;Body
21	1.79e-27	-0.0781166	0.804979	1.66963e-08	8.71246e-06	chr7	1894574	-	cg26220185	chr7:1896090-1896451	N_Shore	MAD1L1;MAD1L1;MAD1L1	Body;Body;Body	7:1894361-1894705	Unclassified_Cell_type_specific
21	1.79e-27	-0.161829	0.729471	1.77011e-08	9.13171e-06	chr7	1894688	-	cg23524191	chr7:1896090-1896451	N_Shore	MAD1L1;MAD1L1;MAD1L1	Body;Body;Body	7:1894361-1894705	Unclassified_Cell_type_specific
21	1.79e-27	-0.118666	0.610298	1.81443e-07	5.35554e-05	chr7	1894025	+	cg08551333	chr7:1896090-1896451	N_Shelf	MAD1L1;MAD1L1;MAD1L1	Body;Body;Body
22	1.973e-27	-0.286854	0.33702	3.80581e-12	1.55912e-08	chr4	186733011	+	cg18342119		OpenSea	SORBS2;SORBS2;SORBS2;SORBS2;SORBS2;SORBS2;SORBS2;SORBS2	TSS1500;TSS1500;1stExon;1stExon;5'UTR;5'UTR;5'UTR;5'UTR
22	1.973e-27	-0.262494	0.288284	6.3858e-12	2.32661e-08	chr4	186733060	+	cg04348265		OpenSea	SORBS2;SORBS2;SORBS2;SORBS2;SORBS2;SORBS2;SORBS2	5'UTR;5'UTR;5'UTR;1stExon;TSS1500;1stExon;TSS1500
22	1.973e-27	-0.306218	0.346786	6.56884e-12	2.37487e-08	chr4	186733024	+	cg13921444		OpenSea	SORBS2;SORBS2;SORBS2;SORBS2;SORBS2;SORBS2;SORBS2	5'UTR;5'UTR;5'UTR;1stExon;TSS1500;1stExon;TSS1500
22	1.973e-27	-0.216926	0.322714	2.06034e-11	5.6616e-08	chr4	186732936	-	cg26785346		OpenSea	SORBS2;SORBS2;SORBS2;SORBS2;SORBS2;SORBS2;SORBS2	5'UTR;5'UTR;5'UTR;1stExon;TSS1500;1stExon;TSS1500
22	1.973e-27	-0.210542	0.340675	7.47505e-11	1.52134e-07	chr4	186732926	+	cg04392082		OpenSea	SORBS2;SORBS2;SORBS2;SORBS2;SORBS2;SORBS2;SORBS2	5'UTR;5'UTR;5'UTR;1stExon;TSS1500;1stExon;TSS1500
22	1.973e-27	-0.234579	0.272749	1.65449e-10	2.72233e-07	chr4	186732942	+	cg01933073		OpenSea	SORBS2;SORBS2;SORBS2;SORBS2;SORBS2;SORBS2;SORBS2	5'UTR;5'UTR;5'UTR;1stExon;TSS1500;1stExon;TSS1500
22	1.973e-27	-0.233197	0.315487	1.96408e-10	3.10542e-07	chr4	186732932	+	cg02790305		OpenSea	SORBS2;SORBS2;SORBS2;SORBS2;SORBS2;SORBS2;SORBS2	5'UTR;5'UTR;5'UTR;1stExon;TSS1500;1stExon;TSS1500
22	1.973e-27	0.000760217	0.741315	0.957565	0.987293	chr4	186733331	+	cg12066473		OpenSea	SORBS2;SORBS2;SORBS2;SORBS2;SORBS2;SORBS2;SORBS2	5'UTR;5'UTR;5'UTR;1stExon;TSS1500;1stExon;TSS1500	4:186733306-186733530	Unclassified_Cell_type_specific
23	5.432e-27	0.270809	0.573291	1.63262e-15	6.34489e-11	chr15	99548859	+	cg09576762		OpenSea	LOC145814;LOC145814;LOC145814	5'UTR;5'UTR;1stExon
23	5.432e-27	0.237707	0.590576	5.61292e-13	3.83847e-09	chr15	99548944	-	cg02637101		OpenSea	LOC145814;LOC145814	5'UTR;TSS200
23	5.432e-27	0.231142	0.619636	6.83599e-12	2.45772e-08	chr15	99549047	-	cg17149030		OpenSea	LOC145814;LOC145814	5'UTR;TSS200
23	5.432e-27	0.135807	0.776741	5.73378e-11	1.25793e-07	chr15	99548954	+	cg16149919		OpenSea	LOC145814;LOC145814	5'UTR;TSS200
23	5.432e-27	0.0652419	0.788139	4.90571e-07	0.000114209	chr15	99549078	+	cg25527254		OpenSea	PGPEP1L;PGPEP1L	TSS200;5'UTR
23	5.432e-27	0.0266352	0.81261	0.0207114	0.183911	chr15	99549307	+	cg27577973		OpenSea	PGPEP1L;PGPEP1L	5'UTR;TSS1500
24	1.457e-26	0.236771	0.155012	1.19029e-17	1.94285e-12	chr19	5829415	-	cg03008525	chr19:5829048-5829474	Island
24	1.457e-26	0.385018	0.337444	2.97023e-14	4.40743e-10	chr19	5829172	+	cg16859884	chr19:5829048-5829474	Island
24	1.457e-26	0.154088	0.194424	4.97099e-10	6.24147e-07	chr19	5829199	+	cg25741533	chr19:5829048-5829474	Island
25	2.586e-26	0.191496	0.247296	4.0209e-12	1.62453e-08	chr1	36787145	+	cg11673291	chr1:36786500-36789402	Island
25	2.586e-26	0.209123	0.139874	1.64499e-10	2.71812e-07	chr1	36786777	+	cg02993069	chr1:36786500-36789402	Island	C1orf113;C1orf113	3'UTR;3'UTR
25	2.586e-26	0.200196	0.145604	5.24833e-09	3.59337e-06	chr1	36786615	+	cg12679760	chr1:36786500-36789402	Island	C1orf113;C1orf113	Body;Body
25	2.586e-26	0.10825	0.193974	2.25779e-07	6.32341e-05	chr1	36786285	+	cg17942851	chr1:36786500-36789402	N_Shore	C1orf113;C1orf113	Body;Body
25	2.586e-26	0.19734	0.544616	2.63767e-07	7.17556e-05	chr1	36787356	-	cg17139085	chr1:36786500-36789402	Island
25	2.586e-26	0.246731	0.560337	2.27898e-06	0.000361715	chr1	36787932	-	cg22721579	chr1:36786500-36789402	Island	FAM176B	Body
25	2.586e-26	0.114034	0.394586	1.82372e-05	0.00173573	chr1	36787678	-	cg23672278	chr1:36786500-36789402	Island	FAM176B	3'UTR
25	2.586e-26	0.0274001	0.0897495	0.000537862	0.0198847	chr1	36788436	-	cg04010586	chr1:36786500-36789402	Island	FAM176B	Body
25	2.586e-26	0.107846	0.478668	0.0140008	0.14938	chr1	36788387	-	cg13500072	chr1:36786500-36789402	Island	FAM176B	Body
25	2.586e-26	0.027394	0.225381	0.119162	0.430429	chr1	36788416	-	cg16394290	chr1:36786500-36789402	Island	FAM176B	Body
25	2.586e-26	0.0101183	0.0739676	0.127098	0.44306	chr1	36788627	+	cg14128890	chr1:36786500-36789402	Island	FAM176B	Body
26	3.35e-26	0.297273	0.492287	1.36687e-09	1.32208e-06	chr17	42431627	+	cg17624802	chr17:42431092-42432555	Island	FAM171A2	Body
26	3.35e-26	0.276236	0.52835	1.1501e-08	6.50922e-06	chr17	42432046	-	cg22078805	chr17:42431092-42432555	Island	FAM171A2	Body	17:42431956-42432257	Unclassified_Cell_type_specific
26	3.35e-26	0.234128	0.402918	9.32016e-08	3.22443e-05	chr17	42431748	-	cg09014329	chr17:42431092-42432555	Island	FAM171A2	Body
26	3.35e-26	0.0827547	0.675208	2.19885e-07	6.1838e-05	chr17	42432488	-	cg05622422	chr17:42431092-42432555	Island	FAM171A2	Body
26	3.35e-26	0.23323	0.499964	2.50186e-07	6.91211e-05	chr17	42431109	+	cg15909132	chr17:42431092-42432555	Island	FAM171A2	Body
26	3.35e-26	0.175647	0.477992	2.449e-06	0.000381721	chr17	42432165	-	cg19935040	chr17:42431092-42432555	Island	FAM171A2	Body	17:42431956-42432257	Unclassified_Cell_type_specific
26	3.35e-26	0.173721	0.624603	8.72914e-06	0.00100043	chr17	42431859	-	cg23766254	chr17:42431092-42432555	Island	FAM171A2	Body
27	5.182e-26	0.165103	0.405814	1.2155e-10	2.16121e-07	chr16	2288072	+	cg17300750	chr16:2286600-2288073	Island	DNASE1L2	Body
27	5.182e-26	0.0721273	0.560827	2.54553e-09	2.07227e-06	chr16	2286378	-	cg19747961	chr16:2284626-2285598	S_Shore	DNASE1L2;DNASE1L2	TSS200;TSS200	16:2286157-2288043	Unclassified_Cell_type_specific
27	5.182e-26	0.114055	0.411925	1.11219e-08	6.34305e-06	chr16	2287763	+	cg00249383	chr16:2286600-2288073	Island	DNASE1L2	Body	16:2286157-2288043	Unclassified_Cell_type_specific
27	5.182e-26	0.0564844	0.249518	1.05581e-07	3.54454e-05	chr16	2286426	+	cg24996724	chr16:2284626-2285598	S_Shore	DNASE1L2;DNASE1L2	TSS200;TSS200	16:2286157-2288043	Unclassified_Cell_type_specific
27	5.182e-26	0.0735814	0.174834	1.94804e-06	0.000320339	chr16	2287294	-	cg09219877	chr16:2286600-2288073	Island	DNASE1L2	Body	16:2286157-2288043	Unclassified_Cell_type_specific
27	5.182e-26	0.0659957	0.368732	3.89894e-06	0.000543657	chr16	2286601	-	cg12619509	chr16:2286600-2288073	Island	DNASE1L2	5'UTR	16:2286157-2288043	Unclassified_Cell_type_specific
27	5.182e-26	0.0676246	0.587742	1.12741e-05	0.00120908	chr16	2286395	-	cg18514720	chr16:2284626-2285598	S_Shore	DNASE1L2;DNASE1L2	TSS200;TSS200	16:2286157-2288043	Unclassified_Cell_type_specific
27	5.182e-26	0.058506	0.321672	3.71303e-05	0.00296914	chr16	2286370	-	cg08988951	chr16:2286600-2288073	N_Shore	DNASE1L2	TSS200	16:2286157-2288043	Unclassified_Cell_type_specific
27	5.182e-26	0.0575174	0.40458	4.5428e-05	0.00345462	chr16	2286492	-	cg05581415	chr16:2286600-2288073	N_Shore	DNASE1L2;DNASE1L2	1stExon;5'UTR	16:2286157-2288043	Unclassified_Cell_type_specific
27	5.182e-26	0.14097	0.329213	5.56449e-05	0.00400682	chr16	2287078	+	cg12423667	chr16:2286600-2288073	Island	DNASE1L2;DNASE1L2	Body;Body	16:2286157-2288043	Unclassified_Cell_type_specific
27	5.182e-26	0.100296	0.269925	0.000375503	0.0155318	chr16	2286937	-	cg26305896	chr16:2286600-2288073	Island	DNASE1L2;DNASE1L2	Body;Body	16:2286157-2288043	Unclassified_Cell_type_specific
27	5.182e-26	0.0575184	0.341498	0.000465413	0.0179727	chr16	2286703	-	cg09607446	chr16:2286600-2288073	Island	DNASE1L2;DNASE1L2	5'UTR;5'UTR	16:2286157-2288043	Unclassified_Cell_type_specific
27	5.182e-26	0.0505893	0.222494	0.00188871	0.045568	chr16	2286688	-	cg12865890	chr16:2286600-2288073	Island	DNASE1L2;DNASE1L2	5'UTR;5'UTR	16:2286157-2288043	Unclassified_Cell_type_specific
27	5.182e-26	0.0537659	0.353096	0.00219926	0.0502484	chr16	2287095	-	cg26415566	chr16:2286600-2288073	Island	DNASE1L2;DNASE1L2	Body;Body	16:2286157-2288043	Unclassified_Cell_type_specific
27	5.182e-26	0.058931	0.100272	0.00428577	0.0756722	chr16	2286786	-	cg27557378	chr16:2286600-2288073	Island	DNASE1L2	5'UTR	16:2286157-2288043	Unclassified_Cell_type_specific
27	5.182e-26	0.039681	0.47417	0.00600761	0.0928223	chr16	2286287	-	cg20213769	chr16:2284626-2285598	S_Shore	DNASE1L2;DNASE1L2	TSS200;TSS200	16:2286157-2288043	Unclassified_Cell_type_specific
27	5.182e-26	0.0695251	0.281577	0.0120903	0.138119	chr16	2287161	-	cg06235653	chr16:2286600-2288073	Island	DNASE1L2	Body	16:2286157-2288043	Unclassified_Cell_type_specific
28	6.435e-26	-0.155332	0.654916	2.85472e-12	1.25936e-08	chr15	40572550	+	cg19442201	chr15:40572078-40572758	Island
28	6.435e-26	-0.184423	0.543248	8.0084e-10	8.92877e-07	chr15	40571997	+	cg02904657	chr15:40572078-40572758	N_Shore			15:40571047-40572291	Unclassified
28	6.435e-26	-0.0769043	0.850978	1.2192e-09	1.22994e-06	chr15	40572326	+	cg20079298	chr15:40572078-40572758	Island
28	6.435e-26	-0.0874781	0.875923	5.41623e-08	2.13336e-05	chr15	40572137	+	cg10316525	chr15:40572078-40572758	Island			15:40571047-40572291	Unclassified
28	6.435e-26	-0.0365372	0.832371	4.69877e-07	0.000110672	chr15	40572794	-	cg19143959	chr15:40573628-40576118	N_Shore
29	1.089e-25	0.105602	0.48732	6.2483e-08	2.36741e-05	chr17	62775713	+	cg14501219	chr17:62774366-62777797	Island	LOC146880;LOC146880	Body;Body
29	1.089e-25	0.059112	0.325617	2.59907e-07	7.11491e-05	chr17	62775998	-	cg17840858	chr17:62774366-62777797	Island	LOC146880;LOC146880	Body;Body
29	1.089e-25	0.0899154	0.237069	4.15883e-07	0.000100986	chr17	62775188	+	cg17783086	chr17:62774366-62777797	Island	LOC146880;LOC146880	Body;Body	17:62774394-62775292	Unclassified_Cell_type_specific
29	1.089e-25	0.081258	0.345514	7.91489e-07	0.000164323	chr17	62775900	+	cg06921368	chr17:62774366-62777797	Island	LOC146880;MIR6080;LOC146880	Body;TSS1500;Body
29	1.089e-25	0.0732743	0.513457	5.03855e-06	0.000661335	chr17	62775553	-	cg17332379	chr17:62774366-62777797	Island	LOC146880;LOC146880	Body;Body
29	1.089e-25	0.0747521	0.208023	1.19224e-05	0.00126448	chr17	62773704	-	cg15798221	chr17:62774366-62777797	N_Shore	LOC146880	Body	17:62772909-62773843	Unclassified
29	1.089e-25	0.047465	0.274121	1.82806e-05	0.00173924	chr17	62775415	-	cg07523833	chr17:62774366-62777797	Island	LOC146880;LOC146880	Body;Body
29	1.089e-25	0.0664233	0.291577	3.18445e-05	0.0026538	chr17	62774590	+	cg23556923	chr17:62774366-62777797	Island	LOC146880;LOC146880	Body;Body	17:62774394-62775292	Unclassified_Cell_type_specific
29	1.089e-25	0.0811507	0.346013	0.00048617	0.0185177	chr17	62774939	-	cg12097883	chr17:62774366-62777797	Island	LOC146880;LOC146880	Body;Body	17:62774394-62775292	Unclassified_Cell_type_specific
29	1.089e-25	0.0467889	0.28321	0.0180197	0.170892	chr17	62774079	+	cg05467716	chr17:62774366-62777797	N_Shore	LOC146880	Body
30	1.345e-25	0.104211	0.263316	1.21935e-10	2.16336e-07	chr10	104182753	-	cg10754935	chr10:104180478-104182042	S_Shore	FBXL15	3'UTR	10:104182242-104183134	Promoter_Associated
30	1.345e-25	0.0626913	0.0966651	3.91602e-10	5.21365e-07	chr10	104181982	+	cg14266862	chr10:104180478-104182042	Island	FBXL15	Body	10:104180117-104182074	Promoter_Associated
30	1.345e-25	0.110264	0.255007	5.25945e-10	6.51346e-07	chr10	104182490	-	cg10337322	chr10:104180478-104182042	S_Shore	FBXL15	Body	10:104182242-104183134	Promoter_Associated
30	1.345e-25	0.117934	0.243527	1.04822e-09	1.101e-06	chr10	104182414	-	cg14202146	chr10:104180478-104182042	S_Shore	FBXL15	Body	10:104182242-104183134	Promoter_Associated
31	5.107e-25	-0.281242	0.456695	7.54146e-13	4.73445e-09	chr22	29427709	-	cg13609948	chr22:29426510-29426843	S_Shore	ZNRF3-AS1;ZNRF3;ZNRF3	TSS1500;Body;Body	22:29427030-29428112	Unclassified
31	5.107e-25	-0.230924	0.439467	2.30543e-12	1.04529e-08	chr22	29427851	-	cg07127410	chr22:29426510-29426843	S_Shore	ZNRF3	Body	22:29427030-29428112	Unclassified
31	5.107e-25	-0.0760943	0.806532	2.57457e-08	1.20204e-05	chr22	29428108	-	cg04219468	chr22:29426510-29426843	S_Shore	ZNRF3-AS1;ZNRF3;ZNRF3	TSS1500;Body;Body	22:29427030-29428112	Unclassified
31	5.107e-25	-0.0792265	0.238219	4.16834e-08	1.74099e-05	chr22	29427592	+	cg02784809	chr22:29426510-29426843	S_Shore	ZNRF3-AS1;ZNRF3;ZNRF3	TSS200;Body;Body	22:29427030-29428112	Unclassified
31	5.107e-25	-0.0741421	0.239452	8.91637e-06	0.00101533	chr22	29427488	+	cg08020619	chr22:29426510-29426843	S_Shore	ZNRF3-AS1;ZNRF3;ZNRF3	TSS200;Body;Body	22:29427030-29428112	Unclassified
32	6.485e-25	0.154969	0.254414	1.73815e-12	8.59726e-09	chr8	145578141	+	cg25862768	chr8:145577098-145578142	Island	C8ORFK29	Body	8:145578066-145578278	Unclassified_Cell_type_specific
32	6.485e-25	0.192046	0.418104	2.28803e-11	6.14251e-08	chr8	145578395	-	cg21736729	chr8:145577098-145578142	S_Shore	TMEM249;TMEM249;TMEM249;TMEM249	Body;Body;1stExon;1stExon
32	6.485e-25	0.173483	0.531723	8.83612e-09	5.2792e-06	chr8	145578113	+	cg21553145	chr8:145577098-145578142	Island	C8ORFK29	Body	8:145578066-145578278	Unclassified_Cell_type_specific
32	6.485e-25	0.215936	0.678364	1.85027e-07	5.41821e-05	chr8	145577701	-	cg22453529	chr8:145577098-145578142	Island	C8ORFK29	Body
32	6.485e-25	0.0931129	0.299	1.79424e-06	0.000301488	chr8	145577929	+	cg00678361	chr8:145577098-145578142	Island	C8ORFK29	Body
33	2.855e-24	0.0983143	0.293736	5.48025e-12	2.07308e-08	chr14	100203782	-	cg13470352	chr14:100204040-100204262	N_Shore
33	2.855e-24	0.185706	0.165348	5.86327e-10	7.14204e-07	chr14	100204258	-	cg03051374	chr14:100204040-100204262	Island
33	2.855e-24	0.21478	0.180902	1.8309e-09	1.62595e-06	chr14	100204072	-	cg05212706	chr14:100204040-100204262	Island			14:100204022-100204131	Unclassified_Cell_type_specific
33	2.855e-24	0.0574357	0.109639	6.84763e-07	0.000146924	chr14	100204149	-	cg06888698	chr14:100204040-100204262	Island
33	2.855e-24	0.074073	0.31757	1.01637e-06	0.000199539	chr14	100203730	-	cg01046026	chr14:100204040-100204262	N_Shore
33	2.855e-24	0.0686944	0.274202	2.66073e-06	0.000405961	chr14	100204528	-	cg19706320	chr14:100204040-100204262	S_Shore
33	2.855e-24	0.101876	0.142546	3.1476e-06	0.000461855	chr14	100204153	-	cg00841988	chr14:100204040-100204262	Island
33	2.855e-24	0.0413478	0.0993488	6.66842e-06	0.000812279	chr14	100203976	+	cg21059475	chr14:100204040-100204262	N_Shore
33	2.855e-24	0.0151273	0.0916332	0.0355779	0.242988	chr14	100203942	+	cg01551013	chr14:100204040-100204262	N_Shore
34	7.972e-24	0.169317	0.530415	1.48989e-09	1.41224e-06	chr10	89167457	-	cg16844333		OpenSea
34	7.972e-24	0.122101	0.464727	4.1704e-09	2.99084e-06	chr10	89167812	+	cg04828530		OpenSea	LINC00864	TSS1500
34	7.972e-24	0.133083	0.582841	2.19193e-08	1.06991e-05	chr10	89167923	-	cg23153615		OpenSea
34	7.972e-24	0.117519	0.613451	2.78655e-08	1.28123e-05	chr10	89167468	-	cg07147421		OpenSea
34	7.972e-24	0.0814303	0.570075	7.0025e-08	2.59769e-05	chr10	89167971	-	cg09170412		OpenSea
35	1.19e-23	0.126212	0.314665	1.14488e-11	3.59371e-08	chr1	27686768	-	cg06507987	chr1:27687024-27687743	N_Shore	MAP3K6	Body
35	1.19e-23	0.380848	0.257131	1.95526e-11	5.42769e-08	chr1	27687232	+	cg20996351	chr1:27687024-27687743	Island	MAP3K6	Body
35	1.19e-23	0.227548	0.619762	1.54797e-08	8.19818e-06	chr1	27687454	+	cg06035600	chr1:27687024-27687743	Island	MAP3K6	Body
35	1.19e-23	0.0823239	0.0646179	3.63863e-07	9.10122e-05	chr1	27687074	+	cg01730970	chr1:27687024-27687743	Island	MAP3K6	Body
35	1.19e-23	0.0499387	0.370449	0.00138562	0.0373499	chr1	27687695	-	cg04789365	chr1:27687024-27687743	Island	MAP3K6	Body
35	1.19e-23	-0.0474013	0.713006	0.00166869	0.0420926	chr1	27688462	+	cg17107840	chr1:27687024-27687743	S_Shore	MAP3K6	Body	1:27688447-27688590	Unclassified_Cell_type_specific
36	1.654e-23	0.0903461	0.106263	7.67663e-11	1.55462e-07	chr6	32908642	-	cg00575744		OpenSea	HLA-DMB;HLA-DMB	1stExon;5'UTR	6:32908496-32909716	Unclassified
36	1.654e-23	0.103453	0.105663	8.05598e-11	1.59995e-07	chr6	32908605	-	cg16236263		OpenSea	HLA-DMB;HLA-DMB	1stExon;5'UTR	6:32908496-32909716	Unclassified
36	1.654e-23	0.0719125	0.0859694	2.35026e-08	1.12499e-05	chr6	32908567	+	cg10310595		OpenSea	HLA-DMB	1stExon	6:32908496-32909716	Unclassified
36	1.654e-23	0.0435661	0.0935432	4.6778e-08	1.90218e-05	chr6	32908718	-	cg12840248		OpenSea	HLA-DMB;HLA-DMB	1stExon;5'UTR	6:32908496-32909716	Unclassified
36	1.654e-23	0.0840582	0.145636	1.26335e-07	4.06888e-05	chr6	32908980	-	cg16300030		OpenSea	HLA-DMB	TSS200	6:32908496-32909716	Unclassified
36	1.654e-23	0.0868835	0.140475	4.82032e-07	0.000112851	chr6	32908466	+	cg22324029		OpenSea	HLA-DMB	Body
36	1.654e-23	0.0542485	0.0864847	3.2301e-06	0.000471421	chr6	32909003	+	cg20392842		OpenSea	HLA-DMB	TSS200	6:32908496-32909716	Unclassified
36	1.654e-23	-0.0483424	0.302103	0.000647802	0.0226264	chr6	32909282	+	cg20600379		OpenSea	HLA-DMB	TSS1500	6:32908496-32909716	Unclassified
36	1.654e-23	0.0135092	0.0386847	0.00132871	0.036326	chr6	32908901	-	cg10714284		OpenSea	HLA-DMB	TSS200	6:32908496-32909716	Unclassified
36	1.654e-23	0.0119293	0.0495196	0.0151561	0.155971	chr6	32908794	-	cg25247351		OpenSea	HLA-DMB;HLA-DMB	1stExon;5'UTR	6:32908496-32909716	Unclassified
37	2.768e-23	-0.0684421	0.75331	2.13013e-07	6.03841e-05	chr21	45751350	+	cg18251721	chr21:45752382-45752598	N_Shore	C21orf2;C21orf2;C21orf2;C21orf2	Body;Body;Body;Body
37	2.768e-23	-0.0570351	0.807106	1.10962e-06	0.000211983	chr21	45755740	+	cg18342814	chr21:45753638-45754440	S_Shore	C21orf2	Body
37	2.768e-23	-0.0823227	0.688433	1.33754e-06	0.000243297	chr21	45754203	+	cg24710671	chr21:45753638-45754440	Island	C21orf2	Body
37	2.768e-23	-0.0410669	0.825148	2.35601e-06	0.000371198	chr21	45751145	+	cg23757365	chr21:45752382-45752598	N_Shore	C21orf2	Body	21:45750772-45751165	Unclassified_Cell_type_specific
37	2.768e-23	-0.0360943	0.817957	2.3289e-05	0.00208387	chr21	45751204	+	cg12947009	chr21:45752382-45752598	N_Shore	C21orf2	Body
37	2.768e-23	-0.064629	0.289747	7.14267e-05	0.00479701	chr21	45754272	+	cg26424188	chr21:45753638-45754440	Island	C21orf2;C21orf2;C21orf2;C21orf2	Body;Body;Body;Body
37	2.768e-23	-0.0358531	0.856849	0.000128196	0.00728531	chr21	45752597	+	cg11706540	chr21:45752382-45752598	Island	C21orf2	Body
37	2.768e-23	-0.0422916	0.8207	0.000373373	0.0154723	chr21	45754669	-	cg19076313	chr21:45753638-45754440	S_Shore	C21orf2;C21orf2;C21orf2;C21orf2	Body;Body;Body;Body
37	2.768e-23	-0.0273656	0.883371	0.00100472	0.0303291	chr21	45753512	+	cg08554365	chr21:45752382-45752598	S_Shore	C21orf2;C21orf2;C21orf2;C21orf2	Body;Body;Body;Body
37	2.768e-23	-0.041183	0.553769	0.00195497	0.0465569	chr21	45752015	+	cg04250972	chr21:45753638-45754440	N_Shore	C21orf2;C21orf2;C21orf2;C21orf2	Body;Body;Body;Body
37	2.768e-23	-0.0262052	0.822163	0.0072093	0.103097	chr21	45751016	-	cg11795532	chr21:45752382-45752598	N_Shore	C21orf2;C21orf2;C21orf2;C21orf2	Body;Body;Body;Body	21:45750772-45751165	Unclassified_Cell_type_specific
37	2.768e-23	-0.0228956	0.722843	0.00744926	0.105058	chr21	45754232	-	cg01512084	chr21:45753638-45754440	Island	C21orf2	Body
37	2.768e-23	-0.0202258	0.823034	0.0099698	0.124203	chr21	45752460	-	cg23686508	chr21:45752382-45752598	Island	C21orf2	Body
37	2.768e-23	-0.0205409	0.643177	0.0193465	0.177412	chr21	45754009	-	cg22315903	chr21:45753638-45754440	Island	C21orf2	Body
37	2.768e-23	-0.0174481	0.813747	0.0342249	0.238153	chr21	45755388	-	cg22833746	chr21:45753638-45754440	S_Shore	C21orf2;C21orf2;C21orf2;C21orf2	Body;Body;Body;Body
37	2.768e-23	-0.0230232	0.771861	0.0429811	0.266779	chr21	45754969	-	cg07280951	chr21:45753638-45754440	S_Shore	C21orf2;C21orf2;C21orf2;C21orf2	Body;Body;Body;Body
37	2.768e-23	-0.0215165	0.767393	0.0590941	0.310658	chr21	45751024	+	cg21059372	chr21:45752382-45752598	N_Shore	C21orf2;C21orf2;C21orf2;C21orf2	Body;Body;Body;Body	21:45750772-45751165	Unclassified_Cell_type_specific
38	9.097e-23	0.341578	0.433437	1.82854e-15	6.57496e-11	chr1	169076985	-	cg17789859	chr1:169074766-169076411	S_Shore	ATP1B1	Body
38	9.097e-23	0.251001	0.309002	7.6562e-13	4.76979e-09	chr1	169076954	-	cg16747659	chr1:169074766-169076411	S_Shore	ATP1B1	Body
38	9.097e-23	0.166638	0.345344	4.37029e-09	3.11503e-06	chr1	169077065	+	cg17818559	chr1:169074766-169076411	S_Shore	ATP1B1	Body
39	1.843e-22	-0.151394	0.753877	6.63351e-11	1.40253e-07	chr6	29599012	-	cg23306453	chr6:29600192-29600661	N_Shore	GABBR1;GABBR1	Body;Body
39	1.843e-22	-0.152732	0.517884	4.00351e-10	5.29504e-07	chr6	29599160	+	cg01765653	chr6:29600192-29600661	N_Shore	GABBR1;GABBR1	Body;Body
39	1.843e-22	-0.0763232	0.464941	1.77797e-09	1.59631e-06	chr6	29599836	+	cg07839627	chr6:29600192-29600661	N_Shore	GABBR1;GABBR1	Body;Body
39	1.843e-22	-0.171359	0.58098	2.98377e-09	2.33474e-06	chr6	29599226	-	cg06519422	chr6:29600192-29600661	N_Shore	GABBR1;GABBR1	Body;Body
39	1.843e-22	-0.161382	0.52061	6.63309e-09	4.29638e-06	chr6	29599250	+	cg03127104	chr6:29600192-29600661	N_Shore	GABBR1;GABBR1	Body;Body
39	1.843e-22	-0.150197	0.494091	7.30975e-09	4.60314e-06	chr6	29599259	+	cg12991385	chr6:29600192-29600661	N_Shore	GABBR1;GABBR1	Body;Body
39	1.843e-22	-0.178283	0.547525	1.20306e-08	6.72409e-06	chr6	29599319	-	cg17806418	chr6:29600192-29600661	N_Shore	GABBR1;GABBR1	Body;Body
39	1.843e-22	-0.154785	0.535411	2.1343e-08	1.04491e-05	chr6	29599248	+	cg21644740	chr6:29600192-29600661	N_Shore	GABBR1;GABBR1	Body;Body
39	1.843e-22	-0.166503	0.631938	6.28716e-08	2.37772e-05	chr6	29599331	-	cg22679406	chr6:29600192-29600661	N_Shore	GABBR1;GABBR1	Body;Body
39	1.843e-22	-0.135612	0.397	2.67995e-06	0.000407828	chr6	29599390	-	cg06512249	chr6:29600192-29600661	N_Shore	GABBR1;GABBR1	Body;Body
39	1.843e-22	-0.0813717	0.558934	0.000979377	0.0298345	chr6	29597991	+	cg12292060	chr6:29600192-29600661	N_Shelf	GABBR1;GABBR1	Body;Body
39	1.843e-22	-0.0412924	0.812165	0.00331332	0.0647855	chr6	29598333	+	cg20757073	chr6:29600192-29600661	N_Shore	GABBR1;GABBR1	Body;Body
39	1.843e-22	-0.0256558	0.79501	0.00791321	0.108776	chr6	29598285	-	cg14841796	chr6:29600192-29600661	N_Shore	GABBR1;GABBR1	Body;Body
39	1.843e-22	-0.0100074	0.844062	0.0357826	0.243637	chr6	29598321	-	cg09842161	chr6:29600192-29600661	N_Shore	GABBR1;GABBR1	Body;Body
39	1.843e-22	-0.025366	0.163726	0.0455573	0.274164	chr6	29600112	-	cg11209538	chr6:29600192-29600661	N_Shore	GABBR1;GABBR1	Body;Body
39	1.843e-22	-0.0248603	0.78566	0.0552677	0.300946	chr6	29598310	-	cg08415141	chr6:29600192-29600661	N_Shore	GABBR1;GABBR1	Body;Body
39	1.843e-22	-0.0165253	0.130312	0.0637092	0.32223	chr6	29600114	-	cg25774457	chr6:29600192-29600661	N_Shore	GABBR1;GABBR1	Body;Body
39	1.843e-22	-0.0111738	0.104952	0.147258	0.473712	chr6	29600108	-	cg01453816	chr6:29600192-29600661	N_Shore	GABBR1;GABBR1	Body;Body
39	1.843e-22	-0.00338251	0.0795203	0.660975	0.872172	chr6	29600125	+	cg09749751	chr6:29600192-29600661	N_Shore	GABBR1;GABBR1	Body;Body
39	1.843e-22	-0.00456195	0.831009	0.724848	0.901013	chr6	29598695	+	cg21645752	chr6:29600192-29600661	N_Shore	GABBR1;GABBR1	Body;Body
39	1.843e-22	-0.00138171	0.851188	0.874452	0.959587	chr6	29598417	-	cg24936467	chr6:29600192-29600661	N_Shore	GABBR1;GABBR1	Body;Body
40	2.008e-22	0.0977629	0.140582	1.56819e-14	2.66634e-10	chr16	10973382	-	cg04999945	chr16:10972782-10973305	S_Shore	CIITA	Body
40	2.008e-22	0.0626524	0.108196	3.24219e-09	2.49156e-06	chr16	10973301	-	cg09959112	chr16:10972782-10973305	Island	CIITA	Body	16:10972575-10973355	Unclassified
40	2.008e-22	0.11626	0.271909	7.19399e-09	4.54427e-06	chr16	10974218	-	cg24624845	chr16:10972782-10973305	S_Shore	CIITA;CIITA;CIITA;CIITA	Body;Body;Body;Body
41	2.593e-22	0.197059	0.616347	1.74978e-08	9.04969e-06	chr4	40193114	+	cg26137103		OpenSea			4:40193094-40193161	Unclassified_Cell_type_specific
41	2.593e-22	0.127884	0.282402	7.86145e-07	0.000163474	chr4	40192660	-	cg15183692		OpenSea	RHOH;RHOH	1stExon;5'UTR	4:40192514-40192798	Unclassified_Cell_type_specific
41	2.593e-22	0.152456	0.515315	1.16869e-06	0.000219918	chr4	40194758	-	cg12377355		OpenSea	RHOH;RHOH;RHOH;RHOH;RHOH;RHOH	TSS1500;5'UTR;5'UTR;5'UTR;5'UTR;5'UTR
41	2.593e-22	0.124868	0.635394	9.24139e-06	0.00104389	chr4	40192546	+	cg08777639		OpenSea	RHOH	TSS200	4:40192514-40192798	Unclassified_Cell_type_specific
41	2.593e-22	0.128091	0.440969	1.00021e-05	0.00110375	chr4	40194771	-	cg22895468		OpenSea	RHOH;RHOH;RHOH;RHOH;RHOH;RHOH	TSS1500;5'UTR;5'UTR;5'UTR;5'UTR;5'UTR
41	2.593e-22	0.0809298	0.726573	2.08336e-05	0.00191971	chr4	40192585	-	cg05728440		OpenSea	RHOH	TSS200	4:40192514-40192798	Unclassified_Cell_type_specific
41	2.593e-22	0.0787822	0.192096	3.00236e-05	0.00253209	chr4	40195318	+	cg24249638		OpenSea	RHOH;RHOH;RHOH;RHOH;RHOH;RHOH;RHOH	1stExon;5'UTR;5'UTR;5'UTR;5'UTR;5'UTR;5'UTR
41	2.593e-22	0.0891589	0.584034	5.77287e-05	0.00411511	chr4	40192715	+	cg19346031		OpenSea	RHOH;RHOH	1stExon;5'UTR	4:40192514-40192798	Unclassified_Cell_type_specific
41	2.593e-22	0.0657611	0.154691	0.000434564	0.0171734	chr4	40195003	-	cg02558539		OpenSea	RHOH;RHOH;RHOH;RHOH;RHOH;RHOH	TSS1500;5'UTR;5'UTR;5'UTR;5'UTR;5'UTR
41	2.593e-22	0.103615	0.377356	0.000457854	0.0177804	chr4	40194420	-	cg10562433		OpenSea	RHOH;RHOH;RHOH;RHOH;RHOH;RHOH	TSS1500;TSS200;TSS200;TSS200;TSS200;5'UTR
41	2.593e-22	0.0874928	0.317105	0.000782844	0.0256277	chr4	40194429	-	cg22671732		OpenSea	RHOH;RHOH;RHOH;RHOH;RHOH;RHOH	TSS1500;TSS200;TSS200;TSS200;TSS200;5'UTR
41	2.593e-22	0.135512	0.363427	0.00300675	0.0610328	chr4	40193301	+	cg10610685		OpenSea	RHOH;RHOH;RHOH;RHOH;RHOH	TSS1500;TSS1500;TSS1500;TSS1500;5'UTR
41	2.593e-22	0.0329613	0.563892	0.0406795	0.259766	chr4	40194460	-	cg04173521		OpenSea	RHOH;RHOH;RHOH;RHOH;RHOH;RHOH	TSS1500;TSS200;TSS200;TSS200;TSS200;5'UTR
41	2.593e-22	0.0276816	0.818877	0.0606558	0.31465	chr4	40194123	+	cg12292925		OpenSea	RHOH;RHOH;RHOH;RHOH;RHOH;RHOH	TSS1500;TSS1500;TSS1500;TSS1500;TSS1500;5'UTR
41	2.593e-22	0.0206006	0.281753	0.174456	0.510088	chr4	40195070	+	cg01396799		OpenSea	RHOH;RHOH;RHOH;RHOH;RHOH;RHOH	TSS200;5'UTR;5'UTR;5'UTR;5'UTR;5'UTR
42	2.601e-22	0.226457	0.496019	1.70437e-08	8.86539e-06	chr2	118616430	-	cg06940110	chr2:118616575-118618163	N_Shore
42	2.601e-22	0.213982	0.675411	1.78257e-07	5.28442e-05	chr2	118616377	-	cg22762992	chr2:118616575-118618163	N_Shore
42	2.601e-22	0.234887	0.513921	9.13577e-07	0.000184097	chr2	118616576	-	cg24213669	chr2:118616575-118618163	Island
42	2.601e-22	0.177442	0.665197	1.96429e-05	0.00183408	chr2	118616237	-	cg03288922	chr2:118616575-118618163	N_Shore
42	2.601e-22	0.243741	0.359869	5.29442e-05	0.00386313	chr2	118617841	-	cg07643322	chr2:118616575-118618163	Island
42	2.601e-22	0.167736	0.55212	6.19617e-05	0.00432579	chr2	118617782	-	cg23829273	chr2:118616575-118618163	Island
42	2.601e-22	0.242894	0.34448	6.73345e-05	0.00459707	chr2	118617770	-	cg19095317	chr2:118616575-118618163	Island
42	2.601e-22	0.0807144	0.770527	0.000481569	0.0183938	chr2	118617230	-	cg00046336	chr2:118616575-118618163	Island
42	2.601e-22	0.127523	0.624112	0.000547724	0.0201538	chr2	118618151	+	cg19263433	chr2:118616575-118618163	Island
42	2.601e-22	0.106581	0.720892	0.00133111	0.0363666	chr2	118617499	+	cg22545206	chr2:118616575-118618163	Island
42	2.601e-22	0.0893404	0.759922	0.00391998	0.0717103	chr2	118616155	+	cg25619440	chr2:118616575-118618163	N_Shore
42	2.601e-22	0.0726094	0.616641	0.00494708	0.0826143	chr2	118618054	+	cg08569850	chr2:118616575-118618163	Island
43	4.958e-22	0.279449	0.493928	9.34477e-09	5.51846e-06	chr6	32064578	+	cg13400512	chr6:32063533-32065044	Island	TNXB	Body	6:32064547-32065035	Unclassified_Cell_type_specific
43	4.958e-22	0.254447	0.275708	1.14729e-07	3.78774e-05	chr6	32064573	+	cg15196197	chr6:32063533-32065044	Island	TNXB	Body	6:32064547-32065035	Unclassified_Cell_type_specific
43	4.958e-22	0.267191	0.520377	5.65555e-07	0.000127328	chr6	32064582	+	cg12694372	chr6:32063533-32065044	Island	TNXB	Body	6:32064547-32065035	Unclassified_Cell_type_specific
43	4.958e-22	0.143958	0.420344	1.12444e-06	0.000214212	chr6	32063619	+	cg04753078	chr6:32063533-32065044	Island	TNXB	Body	6:32063217-32063801	Unclassified
43	4.958e-22	0.195711	0.562936	1.3576e-06	0.00024509	chr6	32064945	+	cg07518714	chr6:32063533-32065044	Island	TNXB	Body	6:32064547-32065035	Unclassified_Cell_type_specific
43	4.958e-22	0.149549	0.60019	6.29493e-06	0.000778403	chr6	32063774	+	cg02989255	chr6:32063533-32065044	Island	TNXB	Body	6:32063217-32063801	Unclassified
43	4.958e-22	0.0917494	0.447862	1.15459e-05	0.00123239	chr6	32064497	+	cg03556669	chr6:32063533-32065044	Island	TNXB	Body
43	4.958e-22	0.186669	0.666804	2.43138e-05	0.00215148	chr6	32063835	+	cg01337207	chr6:32063533-32065044	Island	TNXB	Body
43	4.958e-22	0.20225	0.593972	3.03957e-05	0.0025568	chr6	32064588	+	cg15265085	chr6:32063533-32065044	Island	TNXB	Body	6:32064547-32065035	Unclassified_Cell_type_specific
43	4.958e-22	0.219234	0.527416	5.57396e-05	0.00401122	chr6	32064212	+	cg01992382	chr6:32063533-32065044	Island	TNXB	Body	6:32063883-32064441	Unclassified_Cell_type_specific
43	4.958e-22	0.180592	0.598187	6.80981e-05	0.00463641	chr6	32064613	+	cg08650890	chr6:32063533-32065044	Island	TNXB	Body	6:32064547-32065035	Unclassified_Cell_type_specific
43	4.958e-22	0.163259	0.238046	8.27657e-05	0.00533084	chr6	32064692	+	cg27081346	chr6:32063533-32065044	Island	TNXB	Body	6:32064547-32065035	Unclassified_Cell_type_specific
43	4.958e-22	0.117374	0.718111	8.93795e-05	0.00563632	chr6	32063838	+	cg26266427	chr6:32063533-32065044	Island	TNXB	Body
43	4.958e-22	0.0879096	0.218781	0.000113763	0.00669783	chr6	32064671	+	cg21342636	chr6:32063533-32065044	Island	TNXB	Body	6:32064547-32065035	Unclassified_Cell_type_specific
43	4.958e-22	0.148315	0.454754	0.000146087	0.00799582	chr6	32064660	+	cg13698691	chr6:32063533-32065044	Island	TNXB	Body	6:32064547-32065035	Unclassified_Cell_type_specific
43	4.958e-22	0.17054	0.521648	0.00014684	0.00802626	chr6	32064032	+	cg27387193	chr6:32063533-32065044	Island	TNXB	Body	6:32063883-32064441	Unclassified_Cell_type_specific
43	4.958e-22	0.279704	0.518818	0.000157405	0.0084221	chr6	32064258	+	cg10923662	chr6:32063533-32065044	Island	TNXB	Body	6:32063883-32064441	Unclassified_Cell_type_specific
43	4.958e-22	0.243094	0.526036	0.000163071	0.0086363	chr6	32064218	+	cg16834823	chr6:32063533-32065044	Island	TNXB	Body	6:32063883-32064441	Unclassified_Cell_type_specific
43	4.958e-22	0.146573	0.385814	0.000206306	0.0101945	chr6	32064656	+	cg21642103	chr6:32063533-32065044	Island	TNXB	Body	6:32064547-32065035	Unclassified_Cell_type_specific
43	4.958e-22	0.10412	0.233159	0.000273453	0.0124366	chr6	32064783	+	cg18330047	chr6:32063533-32065044	Island	TNXB	Body	6:32064547-32065035	Unclassified_Cell_type_specific
43	4.958e-22	0.0754085	0.526	0.000362592	0.0151747	chr6	32063726	-	cg00779476	chr6:32063533-32065044	Island	TNXB	Body	6:32063217-32063801	Unclassified
43	4.958e-22	0.0486901	0.810135	0.000421742	0.0168302	chr6	32063607	+	cg26695758	chr6:32063533-32065044	Island	TNXB	Body	6:32063217-32063801	Unclassified
43	4.958e-22	-0.0292018	0.775334	0.000466156	0.0179895	chr6	32062914	-	cg18121410	chr6:32063533-32065044	N_Shore	TNXB	Body
43	4.958e-22	0.0921055	0.555715	0.000480588	0.0183667	chr6	32064153	+	cg03421270	chr6:32063533-32065044	Island	TNXB	Body	6:32063883-32064441	Unclassified_Cell_type_specific
43	4.958e-22	0.084271	0.469187	0.000507822	0.019084	chr6	32064956	+	cg00355613	chr6:32063533-32065044	Island	TNXB	Body	6:32064547-32065035	Unclassified_Cell_type_specific
43	4.958e-22	0.0881275	0.368655	0.000507963	0.0190875	chr6	32064810	+	cg18102337	chr6:32063533-32065044	Island	TNXB	Body	6:32064547-32065035	Unclassified_Cell_type_specific
43	4.958e-22	0.0734775	0.324465	0.000510713	0.0191608	chr6	32064837	+	cg01033871	chr6:32063533-32065044	Island	TNXB	Body	6:32064547-32065035	Unclassified_Cell_type_specific
43	4.958e-22	0.136621	0.706716	0.000533309	0.019775	chr6	32063901	+	cg07524919	chr6:32063533-32065044	Island	TNXB	Body	6:32063883-32064441	Unclassified_Cell_type_specific
43	4.958e-22	0.103668	0.68889	0.000635624	0.022334	chr6	32063595	+	cg14196170	chr6:32063533-32065044	Island	TNXB	Body	6:32063217-32063801	Unclassified
43	4.958e-22	-0.0390597	0.772308	0.000644903	0.0225573	chr6	32062885	-	cg16673412	chr6:32063533-32065044	N_Shore	TNXB	Body
43	4.958e-22	0.0895352	0.198017	0.00105119	0.0312375	chr6	32064764	+	cg21289669	chr6:32063533-32065044	Island	TNXB	Body	6:32064547-32065035	Unclassified_Cell_type_specific
43	4.958e-22	0.107474	0.528595	0.00177769	0.0437996	chr6	32064677	+	cg01485117	chr6:32063533-32065044	Island	TNXB	Body	6:32064547-32065035	Unclassified_Cell_type_specific
43	4.958e-22	-0.0320027	0.741298	0.0018919	0.0456114	chr6	32062898	-	cg09123524	chr6:32063533-32065044	N_Shore	TNXB	Body
43	4.958e-22	0.143077	0.618414	0.00385411	0.0709822	chr6	32064146	+	cg17662683	chr6:32063533-32065044	Island	TNXB	Body	6:32063883-32064441	Unclassified_Cell_type_specific
43	4.958e-22	0.131878	0.590501	0.00444232	0.0773345	chr6	32064246	+	cg10890302	chr6:32063533-32065044	Island	TNXB	Body	6:32063883-32064441	Unclassified_Cell_type_specific
43	4.958e-22	0.0294214	0.824713	0.00454063	0.0783491	chr6	32064923	+	cg15745284	chr6:32063533-32065044	Island	TNXB	Body	6:32064547-32065035	Unclassified_Cell_type_specific
43	4.958e-22	0.118808	0.612166	0.00649561	0.0971022	chr6	32064148	+	cg01569346	chr6:32063533-32065044	Island	TNXB	Body	6:32063883-32064441	Unclassified_Cell_type_specific
43	4.958e-22	0.0654042	0.30197	0.00825537	0.111473	chr6	32064749	+	cg15793329	chr6:32063533-32065044	Island	TNXB	Body	6:32064547-32065035	Unclassified_Cell_type_specific
43	4.958e-22	0.115417	0.701827	0.00944296	0.12045	chr6	32063991	+	cg00872984	chr6:32063533-32065044	Island	TNXB	Body	6:32063883-32064441	Unclassified_Cell_type_specific
43	4.958e-22	0.0413963	0.501956	0.0118818	0.136858	chr6	32065034	+	cg04037640	chr6:32063533-32065044	Island	TNXB	Body	6:32064547-32065035	Unclassified_Cell_type_specific
43	4.958e-22	0.0319978	0.785745	0.0156559	0.158733	chr6	32063501	-	cg04286337	chr6:32063533-32065044	N_Shore	TNXB	Body	6:32063217-32063801	Unclassified
43	4.958e-22	0.0385882	0.426329	0.0158242	0.159621	chr6	32065043	+	cg26476939	chr6:32063533-32065044	Island	TNXB	Body
43	4.958e-22	-0.0249632	0.688505	0.0165216	0.16335	chr6	32063403	-	cg12223960	chr6:32063533-32065044	N_Shore	TNXB	Body	6:32063217-32063801	Unclassified
43	4.958e-22	0.0691355	0.786693	0.0229293	0.193982	chr6	32063874	+	cg10365886	chr6:32063533-32065044	Island	TNXB	Body
43	4.958e-22	0.0381754	0.152378	0.0238913	0.198206	chr6	32064785	+	cg15014577	chr6:32063533-32065044	Island	TNXB	Body	6:32064547-32065035	Unclassified_Cell_type_specific
43	4.958e-22	0.0687098	0.737323	0.0246984	0.201534	chr6	32064239	+	cg00525277	chr6:32063533-32065044	Island	TNXB	Body	6:32063883-32064441	Unclassified_Cell_type_specific
43	4.958e-22	0.0434124	0.695571	0.0316585	0.228992	chr6	32063459	+	cg21337909	chr6:32063533-32065044	N_Shore	TNXB	Body	6:32063217-32063801	Unclassified
43	4.958e-22	0.0508258	0.678872	0.0422173	0.264509	chr6	32063553	+	cg18460422	chr6:32063533-32065044	Island	TNXB	Body	6:32063217-32063801	Unclassified
43	4.958e-22	-0.0206677	0.729481	0.125386	0.440456	chr6	32063394	-	cg24475062	chr6:32063533-32065044	N_Shore	TNXB	Body	6:32063217-32063801	Unclassified
43	4.958e-22	0.016996	0.519204	0.361577	0.692467	chr6	32065028	+	cg17066403	chr6:32063533-32065044	Island	TNXB	Body	6:32064547-32065035	Unclassified_Cell_type_specific
43	4.958e-22	0.0128066	0.604103	0.475959	0.772219	chr6	32065011	-	cg10783204	chr6:32063533-32065044	Island	TNXB	Body	6:32064547-32065035	Unclassified_Cell_type_specific
43	4.958e-22	-0.00687088	0.804709	0.532966	0.80588	chr6	32062554	+	cg23192864	chr6:32063533-32065044	N_Shore	TNXB	Body
43	4.958e-22	-0.00351348	0.886395	0.55645	0.818953	chr6	32063126	-	cg19134644	chr6:32063533-32065044	N_Shore	TNXB	Body
43	4.958e-22	0.00543106	0.700998	0.615042	0.850012	chr6	32063114	-	cg13182916	chr6:32063533-32065044	N_Shore	TNXB	Body
43	4.958e-22	0.00351313	0.795458	0.770579	0.919866	chr6	32065211	-	cg14062899	chr6:32063533-32065044	S_Shore	TNXB	Body
44	5.736e-22	0.0859735	0.421091	1.24961e-09	1.24827e-06	chr11	68517804	-	cg08257257	chr11:68517667-68518179	Island	MTL5;MTL5	Body;Body	11:68517487-68519396	Unclassified
44	5.736e-22	0.202131	0.523068	1.3585e-09	1.31832e-06	chr11	68517799	-	cg09296604	chr11:68517667-68518179	Island	MTL5;MTL5	Body;Body	11:68517487-68519396	Unclassified
44	5.736e-22	0.187002	0.481677	1.58304e-09	1.48161e-06	chr11	68517784	-	cg09840667	chr11:68517667-68518179	Island	MTL5;MTL5	Body;Body	11:68517487-68519396	Unclassified
44	5.736e-22	0.2307	0.31576	2.60203e-06	0.000399922	chr11	68518048	+	cg00414384	chr11:68517667-68518179	Island	MTL5;MTL5	Body;Body	11:68517487-68519396	Unclassified
44	5.736e-22	0.0403828	0.89951	6.23829e-06	0.000773861	chr11	68517529	-	cg13052101	chr11:68517667-68518179	N_Shore	MTL5;MTL5	Body;Body	11:68517487-68519396	Unclassified
44	5.736e-22	0.0415007	0.840218	0.00051451	0.0192571	chr11	68516534	-	cg23968739	chr11:68517667-68518179	N_Shore	MTL5;MTL5	Body;Body
44	5.736e-22	-0.0380856	0.866011	0.00197314	0.046846	chr11	68517164	+	cg05959989	chr11:68517667-68518179	N_Shore	MTL5;MTL5	Body;Body
45	6.132e-22	-0.151525	0.385678	2.56982e-13	2.18469e-09	chr8	26305656	-	cg05367885	chr8:26305853-26306825	N_Shore
45	6.132e-22	-0.213624	0.595133	6.53457e-13	4.30083e-09	chr8	26305610	+	cg26040708	chr8:26305853-26306825	N_Shore
45	6.132e-22	-0.132864	0.53628	6.37244e-10	7.55918e-07	chr8	26305569	+	cg01924868	chr8:26305853-26306825	N_Shore
46	6.239e-22	0.156323	0.252159	1.23257e-11	3.78169e-08	chr14	24641706	-	cg18512948	chr14:24641053-24642220	Island	REC8;REC8;REC8	1stExon;5'UTR;5'UTR
46	6.239e-22	0.0671085	0.165062	2.92457e-09	2.30133e-06	chr14	24641433	+	cg14622790	chr14:24641053-24642220	Island	REC8;REC8;REC8;REC8	1stExon;5'UTR;5'UTR;1stExon	14:24640738-24641574	Promoter_Associated
46	6.239e-22	0.0947663	0.590464	3.01132e-09	2.34282e-06	chr14	24642317	-	cg16094352	chr14:24641053-24642220	S_Shore	REC8;REC8	Body;Body	14:24642093-24642464	Unclassified_Cell_type_specific
46	6.239e-22	0.0941076	0.223915	6.76483e-09	4.3575e-06	chr14	24641501	-	cg16473141	chr14:24641053-24642220	Island	REC8;REC8;REC8;REC8	1stExon;1stExon;5'UTR;5'UTR	14:24640738-24641574	Promoter_Associated
46	6.239e-22	0.121779	0.650499	7.1196e-09	4.51827e-06	chr14	24642219	+	cg06351481	chr14:24641053-24642220	Island	REC8;REC8	Body;Body	14:24642093-24642464	Unclassified_Cell_type_specific
46	6.239e-22	0.0390074	0.0752401	4.76719e-08	1.92605e-05	chr14	24641201	+	cg07516252	chr14:24641053-24642220	Island	REC8;REC8	TSS200;TSS200	14:24640738-24641574	Promoter_Associated
46	6.239e-22	0.0965246	0.135087	1.23215e-07	3.9889e-05	chr14	24641070	+	cg18556834	chr14:24641053-24642220	Island	REC8;REC8	TSS200;TSS200	14:24640738-24641574	Promoter_Associated
46	6.239e-22	0.0892567	0.135964	5.27369e-07	0.000120468	chr14	24641194	+	cg16425038	chr14:24641053-24642220	Island	REC8;REC8	TSS200;TSS200	14:24640738-24641574	Promoter_Associated
46	6.239e-22	0.0972225	0.150187	1.57408e-05	0.00155904	chr14	24641077	+	cg19989295	chr14:24641053-24642220	Island	REC8;REC8	TSS200;TSS200	14:24640738-24641574	Promoter_Associated
46	6.239e-22	0.0357679	0.0765085	6.99029e-05	0.0047246	chr14	24641183	-	cg03431846	chr14:24641053-24642220	Island	REC8;REC8	TSS200;TSS200	14:24640738-24641574	Promoter_Associated
46	6.239e-22	0.0253303	0.0986755	0.000127371	0.00725054	chr14	24641189	-	cg18628371	chr14:24641053-24642220	Island	REC8;REC8	TSS200;TSS200	14:24640738-24641574	Promoter_Associated
46	6.239e-22	0.0152781	0.0758842	0.00628267	0.0952614	chr14	24640895	+	cg25040004	chr14:24641053-24642220	N_Shore	REC8;REC8	TSS1500;TSS1500	14:24640738-24641574	Promoter_Associated
46	6.239e-22	0.0159409	0.365779	0.124352	0.438783	chr14	24641021	-	cg10137231	chr14:24641053-24642220	N_Shore	REC8;REC8	TSS1500;TSS1500	14:24640738-24641574	Promoter_Associated
46	6.239e-22	0.0134741	0.830376	0.176371	0.512514	chr14	24642358	+	cg25152855	chr14:24641053-24642220	S_Shore	REC8;REC8	Body;Body	14:24642093-24642464	Unclassified_Cell_type_specific
46	6.239e-22	-0.00680674	0.197466	0.221662	0.565465	chr14	24640947	+	cg24127861	chr14:24641053-24642220	N_Shore	REC8;REC8	TSS1500;TSS1500	14:24640738-24641574	Promoter_Associated
46	6.239e-22	-0.0023401	0.307008	0.647531	0.86588	chr14	24641155	+	cg18534491	chr14:24641053-24642220	Island	REC8;REC8	TSS200;TSS200	14:24640738-24641574	Promoter_Associated
47	7.289e-22	0.143744	0.301476	1.58507e-09	1.48181e-06	chr18	32173055	+	cg09653424		OpenSea	DTNA;DTNA;DTNA;DTNA;DTNA;DTNA;DTNA;DTNA	TSS1500;TSS1500;TSS1500;TSS1500;5'UTR;5'UTR;5'UTR;5'UTR
47	7.289e-22	0.213993	0.382579	2.11492e-09	1.82264e-06	chr18	32173093	-	cg26530706		OpenSea	DTNA;DTNA;DTNA;DTNA	TSS200;5'UTR;5'UTR;5'UTR
47	7.289e-22	0.122186	0.19861	1.52173e-08	8.10127e-06	chr18	32173121	+	cg17567017		OpenSea	DTNA;DTNA;DTNA;DTNA;DTNA;DTNA;DTNA;DTNA	TSS200;TSS200;TSS200;TSS200;5'UTR;5'UTR;5'UTR;5'UTR
47	7.289e-22	0.163124	0.55524	2.28961e-08	1.10373e-05	chr18	32173084	-	cg22009464		OpenSea	DTNA;DTNA;DTNA;DTNA	TSS200;5'UTR;5'UTR;5'UTR
47	7.289e-22	0.138543	0.421295	2.71183e-07	7.33161e-05	chr18	32173227	+	cg15610027		OpenSea	DTNA;DTNA;DTNA;DTNA	TSS200;5'UTR;5'UTR;5'UTR
47	7.289e-22	0.11002	0.565179	1.23235e-06	0.000228279	chr18	32173206	+	cg18420599		OpenSea	DTNA;DTNA;DTNA;DTNA	TSS200;5'UTR;5'UTR;5'UTR
47	7.289e-22	0.0978639	0.462137	2.45757e-06	0.000382838	chr18	32172664	-	cg25595813		OpenSea	DTNA;DTNA;DTNA;DTNA;DTNA;DTNA;DTNA;DTNA	TSS1500;TSS1500;TSS1500;TSS1500;5'UTR;5'UTR;5'UTR;5'UTR
47	7.289e-22	0.0384738	0.470614	0.00106593	0.0315126	chr18	32173193	-	cg04656811		OpenSea	DTNA;DTNA;DTNA;DTNA;DTNA;DTNA;DTNA;DTNA	TSS200;TSS200;TSS200;TSS200;5'UTR;5'UTR;5'UTR;5'UTR
47	7.289e-22	-0.0267011	0.797143	0.10424	0.405015	chr18	32172486	+	cg12827708		OpenSea	DTNA;DTNA;DTNA;DTNA	5'UTR;5'UTR;TSS1500;5'UTR
48	1.908e-21	-0.221807	0.691691	6.34311e-15	1.40565e-10	chr3	10333655	+	cg14886629		OpenSea	GHRL;GHRL;GHRL;GHRL;GHRL;GHRL;GHRLOS;GHRL;GHRLOS;GHRLOS;GHRL;GHRL;GHRL;GHRL;GHRLOS;GHRL	Body;Body;TSS1500;Body;Body;Body;Body;Body;Body;Body;Body;Body;Body;Body;Body;TSS1500
48	1.908e-21	-0.0617273	0.82583	5.8514e-08	2.26219e-05	chr3	10333248	+	cg16500615		OpenSea	GHRLOS;GHRLOS;GHRLOS;GHRLOS;GHRLOS;GHRLOS;GHRL;GHRL;GHRL;GHRL;GHRL;GHRL;GHRL;GHRL;GHRL;GHRL;GHRL	Body;Body;Body;Body;Body;Body;Body;Body;Body;Body;5'UTR;5'UTR;5'UTR;5'UTR;5'UTR;5'UTR;5'UTR
48	1.908e-21	-0.0421175	0.796087	1.612e-07	4.91629e-05	chr3	10333196	-	cg07348809		OpenSea	GHRL;GHRL;GHRL;GHRL;GHRL;GHRL;GHRLOS;GHRL;GHRLOS;GHRLOS;GHRL;GHRL;GHRL;GHRL;GHRLOS;GHRL	Body;Body;TSS1500;Body;Body;Body;Body;Body;Body;Body;Body;Body;Body;Body;Body;TSS1500
48	1.908e-21	-0.0691184	0.752943	3.45055e-07	8.76937e-05	chr3	10333043	-	cg22590868		OpenSea	GHRLOS;GHRLOS;GHRLOS;GHRLOS;GHRLOS;GHRLOS;GHRL;GHRL;GHRL;GHRL;GHRL;GHRL;GHRL;GHRL;GHRL;GHRL;GHRL	Body;Body;Body;Body;Body;Body;Body;Body;Body;Body;5'UTR;5'UTR;5'UTR;5'UTR;5'UTR;5'UTR;5'UTR
49	3.934e-21	-0.146055	0.501139	1.50267e-12	7.75325e-09	chr16	1629409	-	cg02256616		OpenSea	IFT140	Body
49	3.934e-21	-0.125964	0.721225	1.19305e-10	2.13527e-07	chr16	1630132	-	cg10290566		OpenSea	IFT140	Body
49	3.934e-21	-0.182442	0.632717	7.83963e-08	2.82202e-05	chr16	1630467	-	cg00913556		OpenSea	IFT140	Body
49	3.934e-21	-0.11595	0.424152	1.12437e-06	0.000214212	chr16	1630430	-	cg06363243		OpenSea	IFT140	Body
49	3.934e-21	-0.0402994	0.841861	4.29761e-06	0.000584627	chr16	1630804	-	cg08846467		OpenSea	IFT140	Body
49	3.934e-21	-0.0422295	0.482711	0.000606581	0.0216083	chr16	1630488	+	cg07016549		OpenSea	IFT140	Body
49	3.934e-21	-0.0284482	0.879186	0.00215813	0.049646	chr16	1630026	+	cg12554862		OpenSea	IFT140	Body
49	3.934e-21	-0.0199774	0.885411	0.0168478	0.165049	chr16	1630832	+	cg02580209		OpenSea	IFT140	Body
49	3.934e-21	-0.0170075	0.843879	0.109334	0.414089	chr16	1630880	+	cg03081743		OpenSea	IFT140	Body
50	5.995e-21	0.272949	0.629184	4.62867e-10	5.9117e-07	chr17	20799470	+	cg14560110	chr17:20798957-20800112	Island	CCDC144NL	TSS200	17:20798859-20799808	Unclassified
50	5.995e-21	0.177944	0.637018	4.16773e-09	2.99084e-06	chr17	20799408	+	cg08458692	chr17:20798957-20800112	Island	CCDC144NL;CCDC144NL	1stExon;5'UTR	17:20798859-20799808	Unclassified
50	5.995e-21	0.184809	0.694618	1.31875e-08	7.22328e-06	chr17	20799532	+	cg22570042	chr17:20798957-20800112	Island	CCDC144NL	TSS200	17:20798859-20799808	Unclassified
50	5.995e-21	0.112172	0.385788	1.84846e-07	5.4171e-05	chr17	20799491	+	cg22516161	chr17:20798957-20800112	Island	CCDC144NL	TSS200	17:20798859-20799808	Unclassified
50	5.995e-21	0.130597	0.720939	3.1469e-07	8.17139e-05	chr17	20799162	+	cg18251984	chr17:20798957-20800112	Island	CCDC144NL	1stExon	17:20798859-20799808	Unclassified
50	5.995e-21	0.160606	0.686094	6.31162e-07	0.000138173	chr17	20799526	+	cg06809326	chr17:20798957-20800112	Island	CCDC144NL	TSS200	17:20798859-20799808	Unclassified
50	5.995e-21	0.160283	0.697676	8.10119e-07	0.00016734	chr17	20799511	+	cg08288433	chr17:20798957-20800112	Island	CCDC144NL	TSS200	17:20798859-20799808	Unclassified
50	5.995e-21	0.0802362	0.474997	2.15304e-05	0.00196703	chr17	20799676	-	cg25893857	chr17:20798957-20800112	Island	CCDC144NL	TSS1500	17:20798859-20799808	Unclassified
50	5.995e-21	0.0557668	0.427385	0.000195232	0.00980216	chr17	20799714	-	cg11633473	chr17:20798957-20800112	Island	CCDC144NL	TSS1500	17:20798859-20799808	Unclassified
50	5.995e-21	0.0304482	0.485136	0.000656249	0.022819	chr17	20799978	-	cg26496521	chr17:20798957-20800112	Island	CCDC144NL;CCDC144NL-AS1	TSS1500;Body
50	5.995e-21	0.037642	0.430929	0.000992812	0.0300955	chr17	20799769	-	cg22282896	chr17:20798957-20800112	Island	CCDC144NL	TSS1500	17:20798859-20799808	Unclassified
50	5.995e-21	0.00969202	0.757162	0.640566	0.862644	chr17	20798895	-	cg06633402	chr17:20798957-20800112	N_Shore	CCDC144NL	Body	17:20798859-20799808	Unclassified
51	1.394e-20	-0.163669	0.658341	1.02552e-07	3.47751e-05	chr5	78985495	-	cg09655403		OpenSea	CMYA5	TSS200	5:78985346-78985548	Unclassified_Cell_type_specific
51	1.394e-20	-0.153238	0.708631	1.5953e-07	4.88543e-05	chr5	78985588	-	cg04154027		OpenSea	CMYA5	TSS200
51	1.394e-20	-0.173329	0.600723	2.11097e-07	6.00077e-05	chr5	78985484	-	cg10257870		OpenSea	CMYA5	TSS200	5:78985346-78985548	Unclassified_Cell_type_specific
51	1.394e-20	-0.17513	0.643706	2.60826e-07	7.12412e-05	chr5	78985592	-	cg23279355		OpenSea	CMYA5	TSS200
51	1.394e-20	-0.132157	0.648776	6.04632e-07	0.000133763	chr5	78985900	+	cg21606036		OpenSea	CMYA5	Body
51	1.394e-20	-0.136288	0.450587	2.93142e-06	0.000436411	chr5	78985434	+	cg11438310		OpenSea	CMYA5	TSS1500	5:78985346-78985548	Unclassified_Cell_type_specific
51	1.394e-20	-0.106387	0.609364	3.59171e-06	0.000511123	chr5	78985562	-	cg15197065		OpenSea	CMYA5	TSS200
51	1.394e-20	-0.118414	0.388467	9.69356e-06	0.00108047	chr5	78985489	-	cg03546977		OpenSea	CMYA5	TSS200	5:78985346-78985548	Unclassified_Cell_type_specific
51	1.394e-20	-0.0926825	0.790839	0.000610491	0.0216965	chr5	78985425	-	cg09481121		OpenSea	CMYA5	TSS1500	5:78985346-78985548	Unclassified_Cell_type_specific
51	1.394e-20	-0.0336876	0.791463	0.0024927	0.0543221	chr5	78986111	+	cg10273135		OpenSea	CMYA5	Body
51	1.394e-20	-0.022075	0.87936	0.0162727	0.162052	chr5	78986160	-	cg02366931		OpenSea	CMYA5	Body
52	1.416e-20	-0.204687	0.609623	1.3371e-08	7.28464e-06	chr2	54087343	-	cg19664945	chr2:54086776-54087266	S_Shore	LOC100302652;GPR75	TSS200;TSS1500
52	1.416e-20	-0.0453986	0.817209	5.32207e-08	2.10338e-05	chr2	54087200	+	cg00701946	chr2:54086776-54087266	Island	LOC100302652;GPR75	TSS200;TSS200
52	1.416e-20	-0.0537963	0.834689	7.50241e-08	2.731e-05	chr2	54087066	-	cg19961545	chr2:54086776-54087266	Island	GPR75;LOC100302652;LOC100302652;GPR75	5'UTR;1stExon;5'UTR;1stExon
52	1.416e-20	-0.182922	0.670935	8.93365e-08	3.11664e-05	chr2	54087008	+	cg01876338	chr2:54086776-54087266	Island	GPR75;LOC100302652;GPR75	5'UTR;1stExon;1stExon
52	1.416e-20	-0.0473272	0.829599	1.04564e-07	3.52196e-05	chr2	54087184	+	cg19878627	chr2:54086776-54087266	Island	LOC100302652;GPR75	TSS200;TSS200
52	1.416e-20	-0.0364837	0.836578	3.70377e-07	9.21568e-05	chr2	54087173	+	cg05414908	chr2:54086776-54087266	Island	LOC100302652;GPR75	TSS200;TSS200
52	1.416e-20	-0.0350038	0.847547	9.09834e-06	0.00103059	chr2	54086854	-	cg19592277	chr2:54086776-54087266	Island	GPR75;LOC100302652	5'UTR;Body
52	1.416e-20	-0.120792	0.779844	0.000203452	0.0100944	chr2	54087209	+	cg12451530	chr2:54086776-54087266	Island	LOC100302652;GPR75	TSS200;TSS200
52	1.416e-20	-0.0992135	0.773941	0.000328432	0.0141768	chr2	54087178	+	cg08611810	chr2:54086776-54087266	Island	LOC100302652;GPR75	TSS200;TSS200
52	1.416e-20	-0.0964484	0.743647	0.000554374	0.0203183	chr2	54087741	+	cg20081082	chr2:54086776-54087266	S_Shore	GPR75;GPR75-ASB3	TSS1500;TSS1500
52	1.416e-20	-0.0582169	0.798404	0.00280325	0.0584338	chr2	54087189	+	cg13356253	chr2:54086776-54087266	Island	LOC100302652;GPR75	TSS200;TSS200
52	1.416e-20	-0.0500134	0.821958	0.00327803	0.0643697	chr2	54087552	-	cg11939825	chr2:54086776-54087266	S_Shore	GPR75;LOC100302652	TSS1500;TSS1500
52	1.416e-20	-0.0396931	0.903361	0.00413434	0.0740317	chr2	54087517	+	cg10124812	chr2:54086776-54087266	S_Shore	GPR75;LOC100302652	TSS1500;TSS1500
52	1.416e-20	-0.039999	0.748023	0.0133362	0.145565	chr2	54087549	+	cg25102471	chr2:54086776-54087266	S_Shore	GPR75;GPR75-ASB3	TSS1500;TSS1500
53	1.937e-20	-0.187774	0.426507	3.22324e-07	8.31417e-05	chr2	206628553	+	cg22308949		OpenSea	NRP2;NRP2;NRP2;NRP2;NRP2	Body;Body;Body;Body;Body
53	1.937e-20	-0.34425	0.541581	3.4078e-07	8.70484e-05	chr2	206628747	-	cg25715429		OpenSea	NRP2;NRP2;NRP2;NRP2;NRP2	Body;Body;Body;Body;Body
53	1.937e-20	-0.271295	0.457877	1.34591e-06	0.000244087	chr2	206628625	+	cg05348875		OpenSea	NRP2;NRP2;NRP2;NRP2;NRP2	Body;Body;Body;Body;Body
53	1.937e-20	-0.235408	0.337405	1.50757e-06	0.000264447	chr2	206628727	-	cg10126788		OpenSea	NRP2;NRP2;NRP2;NRP2;NRP2	Body;Body;Body;Body;Body
53	1.937e-20	-0.20333	0.523271	1.87746e-06	0.000311494	chr2	206628454	+	cg04088940		OpenSea	NRP2;NRP2;NRP2;NRP2;NRP2	Body;Body;Body;Body;Body
53	1.937e-20	-0.253185	0.416543	4.84443e-06	0.000640893	chr2	206628692	+	cg14157435		OpenSea	NRP2;NRP2;NRP2;NRP2;NRP2	Body;Body;Body;Body;Body
53	1.937e-20	-0.235759	0.293131	6.24264e-06	0.000773949	chr2	206628737	-	cg20351668		OpenSea	NRP2;NRP2;NRP2;NRP2;NRP2	Body;Body;Body;Body;Body
53	1.937e-20	-0.129321	0.517155	9.7209e-06	0.00108217	chr2	206628415	+	cg01565529		OpenSea	NRP2;NRP2;NRP2;NRP2;NRP2;NRP2;NRP2;NRP2;NRP2;NRP2	ExonBnd;ExonBnd;ExonBnd;ExonBnd;ExonBnd;Body;Body;Body;Body;Body
53	1.937e-20	-0.170425	0.232595	1.00046e-05	0.00110382	chr2	206628773	+	cg10807027		OpenSea	NRP2;NRP2;NRP2;NRP2;NRP2	Body;Body;Body;Body;Body	2:206628751-206629003	Unclassified_Cell_type_specific
53	1.937e-20	-0.140926	0.598587	1.26885e-05	0.00132915	chr2	206628355	+	cg03104110		OpenSea	NRP2;NRP2;NRP2;NRP2;NRP2	Body;Body;Body;Body;Body
53	1.937e-20	-0.126937	0.525954	5.84873e-05	0.00415035	chr2	206629314	+	cg09365459		OpenSea	NRP2;NRP2;NRP2;NRP2;NRP2	Body;Body;Body;Body;Body
53	1.937e-20	-0.0109671	0.859254	0.305218	0.64626	chr2	206628088	+	cg18724755		OpenSea	NRP2;NRP2;NRP2;NRP2;NRP2	Body;Body;Body;Body;Body
54	2.014e-20	0.191888	0.633683	2.49254e-11	6.60462e-08	chr1	27683501	+	cg26038649	chr1:27683277-27683590	Island	MAP3K6	Body	1:27683199-27684897	Promoter_Associated_Cell_type_specific
54	2.014e-20	0.144486	0.654731	5.23411e-11	1.17678e-07	chr1	27683345	-	cg11592082	chr1:27683277-27683590	Island	MAP3K6	Body	1:27683199-27684897	Promoter_Associated_Cell_type_specific
54	2.014e-20	0.125239	0.673533	4.85506e-08	1.95189e-05	chr1	27683139	-	cg23989110	chr1:27683277-27683590	N_Shore	MAP3K6	Body
54	2.014e-20	0.0475456	0.847641	6.62245e-08	2.47811e-05	chr1	27683351	-	cg09230763	chr1:27683277-27683590	Island	MAP3K6	Body	1:27683199-27684897	Promoter_Associated_Cell_type_specific
54	2.014e-20	0.133149	0.227622	2.65376e-07	7.21693e-05	chr1	27683809	+	cg18257031	chr1:27683277-27683590	S_Shore	MAP3K6;MAP3K6	Body;Body	1:27683199-27684897	Promoter_Associated_Cell_type_specific
54	2.014e-20	0.159075	0.654696	3.04778e-06	0.000450447	chr1	27683386	+	cg11705208	chr1:27683277-27683590	Island	MAP3K6	Body	1:27683199-27684897	Promoter_Associated_Cell_type_specific
54	2.014e-20	0.0963516	0.26416	2.94219e-05	0.00249423	chr1	27683912	+	cg02673986	chr1:27683277-27683590	S_Shore	MAP3K6	Body	1:27683199-27684897	Promoter_Associated_Cell_type_specific
54	2.014e-20	0.00732585	0.0407999	0.0396712	0.256687	chr1	27684182	-	cg20732876	chr1:27683277-27683590	S_Shore	MAP3K6;MAP3K6;MAP3K6;MAP3K6	ExonBnd;ExonBnd;Body;Body	1:27683199-27684897	Promoter_Associated_Cell_type_specific
54	2.014e-20	0.00885423	0.0852686	0.0861438	0.370916	chr1	27684241	+	cg05281945	chr1:27683277-27683590	S_Shore	MAP3K6;MAP3K6	Body;Body	1:27683199-27684897	Promoter_Associated_Cell_type_specific
54	2.014e-20	0.00314674	0.0575849	0.381394	0.707574	chr1	27684195	-	cg14718275	chr1:27683277-27683590	S_Shore	MAP3K6;MAP3K6;MAP3K6;MAP3K6	ExonBnd;ExonBnd;Body;Body	1:27683199-27684897	Promoter_Associated_Cell_type_specific
55	2.542e-20	-0.0844497	0.505663	2.70847e-11	7.0173e-08	chr15	74495657	-	cg18640660		OpenSea	STRA6;STRA6;STRA6;STRA6;STRA6	5'UTR;TSS1500;TSS200;5'UTR;5'UTR
55	2.542e-20	-0.10344	0.420108	1.69511e-09	1.544e-06	chr15	74495637	-	cg22672067		OpenSea	STRA6;STRA6;STRA6;STRA6;STRA6	5'UTR;TSS1500;TSS200;5'UTR;5'UTR
55	2.542e-20	-0.0877975	0.522391	2.0057e-08	1.00033e-05	chr15	74495119	+	cg18717554		OpenSea	STRA6;STRA6;STRA6;STRA6;STRA6;STRA6;STRA6;STRA6;STRA6;STRA6	5'UTR;5'UTR;1stExon;5'UTR;1stExon;Body;Body;5'UTR;5'UTR;5'UTR
55	2.542e-20	-0.11775	0.648463	2.03953e-08	1.01186e-05	chr15	74495603	+	cg13888509		OpenSea	STRA6;STRA6;STRA6;STRA6;STRA6	5'UTR;TSS1500;TSS200;5'UTR;5'UTR
55	2.542e-20	-0.0811466	0.619825	2.73513e-07	7.3841e-05	chr15	74494781	-	cg17516330		OpenSea	STRA6;STRA6;STRA6;STRA6;STRA6	5'UTR;5'UTR;5'UTR;5'UTR;5'UTR
55	2.542e-20	-0.115977	0.554791	4.21478e-07	0.00010201	chr15	74495276	+	cg15162876		OpenSea	STRA6;STRA6;STRA6;STRA6;STRA6;STRA6;STRA6;STRA6	5'UTR;TSS200;TSS200;Body;Body;5'UTR;5'UTR;5'UTR
55	2.542e-20	-0.132533	0.68119	7.50913e-07	0.000157784	chr15	74495401	+	cg14275207		OpenSea	STRA6;STRA6;STRA6;STRA6;STRA6;STRA6;STRA6;STRA6;STRA6	5'UTR;TSS200;TSS200;1stExon;Body;Body;5'UTR;5'UTR;5'UTR
55	2.542e-20	-0.0690097	0.286891	5.75085e-06	0.000729472	chr15	74495109	+	cg11787522		OpenSea	STRA6;STRA6;STRA6;STRA6;STRA6;STRA6	5'UTR;5'UTR;5'UTR;1stExon;5'UTR;5'UTR
55	2.542e-20	-0.104989	0.636964	1.24911e-05	0.00131303	chr15	74495354	+	cg00075967		OpenSea	STRA6;STRA6;STRA6;STRA6;STRA6;STRA6	5'UTR;5'UTR;1stExon;5'UTR;TSS200;5'UTR
55	2.542e-20	-0.0827401	0.758786	0.000372133	0.0154332	chr15	74495384	+	cg26774156		OpenSea	STRA6;STRA6;STRA6;STRA6;STRA6;STRA6	5'UTR;5'UTR;1stExon;5'UTR;TSS200;5'UTR
55	2.542e-20	-0.0604966	0.587998	0.00349222	0.0668439	chr15	74494909	+	cg00597876		OpenSea	STRA6;STRA6;STRA6;STRA6;STRA6	5'UTR;5'UTR;5'UTR;5'UTR;5'UTR
55	2.542e-20	-0.0263276	0.697554	0.102806	0.402443	chr15	74494861	+	cg01332054		OpenSea	STRA6;STRA6;STRA6;STRA6;STRA6	5'UTR;5'UTR;5'UTR;5'UTR;5'UTR
55	2.542e-20	-0.0157646	0.75675	0.135592	0.456185	chr15	74494854	+	cg23887948		OpenSea	STRA6;STRA6;STRA6;STRA6;STRA6	5'UTR;5'UTR;5'UTR;5'UTR;5'UTR
55	2.542e-20	0.0154866	0.501917	0.617144	0.851072	chr15	74494900	+	cg26451735		OpenSea	STRA6;STRA6;STRA6;STRA6;STRA6	5'UTR;5'UTR;5'UTR;5'UTR;5'UTR
56	3.596e-20	-0.193918	0.476371	1.13594e-10	2.06475e-07	chr1	1196457	+	cg17177602		OpenSea	UBE2J2;UBE2J2;LOC100128842;UBE2J2;UBE2J2	Body;Body;Body;Body;Body	1:1196366-1196490	Unclassified_Cell_type_specific
56	3.596e-20	-0.108626	0.360981	3.76071e-10	5.11536e-07	chr1	1196725	-	cg08884932		OpenSea	UBE2J2;UBE2J2;LOC100128842;UBE2J2;UBE2J2	Body;Body;Body;Body;Body
56	3.596e-20	-0.189363	0.562691	6.68755e-10	7.83054e-07	chr1	1196747	-	cg11225330		OpenSea	UBE2J2;UBE2J2;LOC100128842;UBE2J2;UBE2J2	Body;Body;Body;Body;Body	1:1196743-1196816	Unclassified_Cell_type_specific
56	3.596e-20	-0.0822769	0.673575	5.8279e-05	0.00414131	chr1	1197095	-	cg17869799		OpenSea	UBE2J2;UBE2J2;LOC100128842;UBE2J2;UBE2J2	Body;Body;TSS200;Body;Body
57	3.63e-20	0.160132	0.297399	4.25346e-06	0.0005803	chr17	7253539	-	cg15713546	chr17:7253298-7253764	Island	ACAP1;ACAP1	ExonBnd;Body	17:7253029-7256379	Promoter_Associated
57	3.63e-20	0.241645	0.444808	4.8758e-06	0.000644207	chr17	7253489	+	cg07925670	chr17:7253298-7253764	Island	ACAP1	Body	17:7253029-7256379	Promoter_Associated
57	3.63e-20	0.132127	0.398284	2.20874e-05	0.00200469	chr17	7254671	+	cg03666441	chr17:7254622-7255808	Island	KCTD11;ACAP1	TSS1500;Body	17:7253029-7256379	Promoter_Associated
57	3.63e-20	0.144222	0.508632	2.99831e-05	0.00252946	chr17	7253308	-	cg06721232	chr17:7253298-7253764	Island	ACAP1	Body	17:7253029-7256379	Promoter_Associated
57	3.63e-20	0.108068	0.186674	3.72974e-05	0.00297847	chr17	7254909	-	cg07639694	chr17:7254622-7255808	Island	KCTD11	TSS1500	17:7253029-7256379	Promoter_Associated
57	3.63e-20	0.0522918	0.0980879	4.51555e-05	0.00343806	chr17	7255037	-	cg12418947	chr17:7254622-7255808	Island	KCTD11	TSS200	17:7253029-7256379	Promoter_Associated
57	3.63e-20	0.245706	0.523967	9.14538e-05	0.00572508	chr17	7253521	-	cg20217592	chr17:7253298-7253764	Island	ACAP1	Body	17:7253029-7256379	Promoter_Associated
57	3.63e-20	0.225354	0.652989	0.000138685	0.00770279	chr17	7253585	-	cg02448825	chr17:7253298-7253764	Island	ACAP1	Body	17:7253029-7256379	Promoter_Associated
57	3.63e-20	0.236668	0.604191	0.000408257	0.0164489	chr17	7253720	-	cg02676175	chr17:7253298-7253764	Island	KCTD11;ACAP1	TSS1500;Body	17:7253029-7256379	Promoter_Associated
57	3.63e-20	0.128906	0.775184	0.0013348	0.0364336	chr17	7253340	+	cg25900902	chr17:7253298-7253764	Island	ACAP1	Body	17:7253029-7256379	Promoter_Associated
57	3.63e-20	0.077979	0.461461	0.00179595	0.0441051	chr17	7253189	+	cg08324090	chr17:7253298-7253764	N_Shore	ACAP1	Body	17:7253029-7256379	Promoter_Associated
57	3.63e-20	0.189385	0.44821	0.00250173	0.0544362	chr17	7255624	+	cg05164926	chr17:7254622-7255808	Island	KCTD11;KCTD11	5'UTR;1stExon	17:7253029-7256379	Promoter_Associated
57	3.63e-20	0.163011	0.708044	0.00391481	0.0716581	chr17	7254443	-	cg07520074	chr17:7253298-7253764	S_Shore	KCTD11;ACAP1	TSS1500;Body	17:7253029-7256379	Promoter_Associated
57	3.63e-20	0.025787	0.0837154	0.010323	0.126524	chr17	7255542	+	cg03982355	chr17:7254622-7255808	Island	KCTD11;KCTD11	5'UTR;1stExon	17:7253029-7256379	Promoter_Associated
57	3.63e-20	0.109163	0.813798	0.016853	0.165073	chr17	7254301	+	cg07148458	chr17:7254622-7255808	N_Shore	KCTD11;ACAP1	TSS1500;Body	17:7253029-7256379	Promoter_Associated
57	3.63e-20	0.020854	0.143426	0.0754047	0.348568	chr17	7255461	-	cg03407547	chr17:7254622-7255808	Island	KCTD11;KCTD11	5'UTR;1stExon	17:7253029-7256379	Promoter_Associated
58	3.657e-20	0.143134	0.540768	7.84235e-08	2.82202e-05	chr8	144790397	-	cg14540594	chr8:144788491-144791059	Island	CCDC166	TSS200
58	3.657e-20	0.152978	0.707257	9.14343e-08	3.17405e-05	chr8	144788806	+	cg09827350	chr8:144788491-144791059	Island
58	3.657e-20	0.15183	0.807061	1.05629e-06	0.000205011	chr8	144788492	-	cg16530595	chr8:144788491-144791059	Island
58	3.657e-20	0.112185	0.414145	4.08744e-06	0.000561915	chr8	144790375	-	cg01262208	chr8:144788491-144791059	Island	LOC100130274	TSS200
58	3.657e-20	0.168447	0.559921	5.84054e-06	0.000737795	chr8	144790187	-	cg21206652	chr8:144788491-144791059	Island	LOC100130274	1stExon	8:144790166-144790304	Unclassified_Cell_type_specific
58	3.657e-20	0.112061	0.472327	9.05436e-05	0.00568423	chr8	144790089	+	cg11294143	chr8:144788491-144791059	Island	CCDC166	1stExon
58	3.657e-20	0.0794088	0.814116	0.000441114	0.0173413	chr8	144787999	+	cg18710908	chr8:144787765-144788007	Island			8:144787505-144788326	Unclassified_Cell_type_specific
58	3.657e-20	0.0780922	0.723973	0.000477682	0.0182964	chr8	144789164	-	cg05003908	chr8:144788491-144791059	Island	LOC100130274	Body	8:144788950-144789606	Unclassified_Cell_type_specific
58	3.657e-20	0.123287	0.745122	0.000619219	0.0219264	chr8	144790410	-	cg11205981	chr8:144788491-144791059	Island	LOC100130274	TSS200
58	3.657e-20	0.112895	0.520665	0.000676478	0.023284	chr8	144790395	-	cg24063962	chr8:144788491-144791059	Island	LOC100130274	TSS200
58	3.657e-20	0.0730619	0.416173	0.000746568	0.0248498	chr8	144790102	+	cg15654143	chr8:144788491-144791059	Island	CCDC166	1stExon
58	3.657e-20	0.0892417	0.413061	0.00269519	0.0569818	chr8	144790317	-	cg21429107	chr8:144788491-144791059	Island	LOC100130274	TSS200
58	3.657e-20	0.100373	0.70686	0.00450723	0.0780003	chr8	144790656	+	cg09754549	chr8:144788491-144791059	Island	LOC100130274	TSS1500
58	3.657e-20	0.0507713	0.248242	0.0123856	0.139903	chr8	144789823	+	cg13246242	chr8:144788491-144791059	Island	LOC100130274	Body	8:144789689-144789924	Unclassified_Cell_type_specific
58	3.657e-20	0.0407878	0.696313	0.116894	0.426622	chr8	144790729	-	cg08435853	chr8:144788491-144791059	Island	CCDC166	TSS1500
59	3.687e-20	0.288476	0.618543	1.22309e-18	4.99097e-13	chr16	2029256	+	cg02156899	chr16:2028987-2030710	Island	NOXO1;NOXO1;NOXO1	Body;Body;Body	16:2028878-2029824	Unclassified_Cell_type_specific
59	3.687e-20	0.203715	0.606651	4.51021e-13	3.28652e-09	chr16	2029855	+	cg04599341	chr16:2028987-2030710	Island	NOXO1;NOXO1;NOXO1	Body;Body;Body
59	3.687e-20	0.120512	0.383555	1.26555e-12	7.02903e-09	chr16	2029694	+	cg17036782	chr16:2028987-2030710	Island	NOXO1;NOXO1;NOXO1;NOXO1	Body;Body;Body;Body	16:2028878-2029824	Unclassified_Cell_type_specific
59	3.687e-20	0.120334	0.193845	1.29611e-09	1.27599e-06	chr16	2029938	+	cg17944412	chr16:2028987-2030710	Island	NOXO1;NOXO1;NOXO1	Body;Body;Body
59	3.687e-20	0.0647789	0.216431	1.09879e-07	3.65423e-05	chr16	2030576	-	cg01982240	chr16:2028987-2030710	Island	NOXO1;NOXO1;NOXO1	Body;Body;Body	16:2030082-2031865	Unclassified_Cell_type_specific
59	3.687e-20	0.112805	0.415548	2.31449e-06	0.000365786	chr16	2030009	-	cg23888450	chr16:2028987-2030710	Island	NOXO1;NOXO1;NOXO1	Body;Body;Body
59	3.687e-20	0.0689879	0.0760044	4.029e-05	0.00316049	chr16	2030509	+	cg10227187	chr16:2028987-2030710	Island	NOXO1;NOXO1;NOXO1	Body;Body;Body	16:2030082-2031865	Unclassified_Cell_type_specific
59	3.687e-20	0.0780562	0.386564	0.00189676	0.0456932	chr16	2031324	-	cg24853885	chr16:2028987-2030710	S_Shore	NOXO1;NOXO1;NOXO1;NOXO1;NOXO1;NOXO1;NOXO1;NOXO1	1stExon;1stExon;1stExon;1stExon;5'UTR;5'UTR;5'UTR;5'UTR	16:2030082-2031865	Unclassified_Cell_type_specific
59	3.687e-20	0.0334482	0.465476	0.172561	0.50766	chr16	2031217	-	cg27297033	chr16:2028987-2030710	S_Shore	NOXO1;NOXO1;NOXO1;NOXO1	TSS200;TSS200;1stExon;5'UTR	16:2030082-2031865	Unclassified_Cell_type_specific
59	3.687e-20	0.0352683	0.165786	0.187259	0.525775	chr16	2030892	-	cg00043004	chr16:2028987-2030710	S_Shore	NOXO1;NOXO1;NOXO1	Body;Body;Body	16:2030082-2031865	Unclassified_Cell_type_specific
59	3.687e-20	-0.0150178	0.636894	0.338334	0.673942	chr16	2031167	-	cg01182620	chr16:2028987-2030710	S_Shore	NOXO1;NOXO1;NOXO1	1stExon;1stExon;1stExon	16:2030082-2031865	Unclassified_Cell_type_specific
59	3.687e-20	0.0230668	0.5791	0.40277	0.722982	chr16	2031632	+	cg20101018	chr16:2033492-2034800	N_Shore	NOXO1;NOXO1;NOXO1;NOXO1	TSS200;TSS200;TSS200;TSS200	16:2030082-2031865	Unclassified_Cell_type_specific
59	3.687e-20	0.000160681	0.327248	0.993424	0.998047	chr16	2031237	-	cg25757707	chr16:2028987-2030710	S_Shore	NOXO1;NOXO1;NOXO1;NOXO1;NOXO1;NOXO1;NOXO1;NOXO1	1stExon;1stExon;1stExon;1stExon;5'UTR;5'UTR;5'UTR;5'UTR	16:2030082-2031865	Unclassified_Cell_type_specific
60	3.777e-20	-0.179289	0.286597	5.25477e-12	2.03249e-08	chr1	15772154	-	cg07849827		OpenSea	CTRC	Body
60	3.777e-20	-0.16661	0.423281	2.96165e-10	4.24048e-07	chr1	15773099	-	cg13551783		OpenSea	CTRC	3'UTR
60	3.777e-20	-0.0627699	0.689963	5.7703e-06	0.000731105	chr1	15771228	+	cg20531593		OpenSea	CTRC;CTRC	Body;ExonBnd
61	5.535e-20	0.13592	0.266335	7.22445e-08	2.66188e-05	chr7	91808899	+	cg03653113	chr7:91808331-91808632	S_Shore	CYP51A1-AS1;CYP51A1-AS1	Body;Body	7:91808056-91809374	Unclassified
61	5.535e-20	0.150413	0.359315	8.88857e-08	3.10539e-05	chr7	91809117	-	cg01575061	chr7:91808331-91808632	S_Shore	CYP51A1-AS1;CYP51A1-AS1	Body;Body	7:91808056-91809374	Unclassified
61	5.535e-20	0.10916	0.388675	2.51812e-07	6.94292e-05	chr7	91809044	+	cg23192873	chr7:91808331-91808632	S_Shore			7:91808056-91809374	Unclassified
61	5.535e-20	0.0790368	0.107902	2.57199e-07	7.06045e-05	chr7	91808805	-	cg22757019	chr7:91808331-91808632	S_Shore			7:91808056-91809374	Unclassified
61	5.535e-20	0.0942566	0.106188	2.97474e-07	7.82897e-05	chr7	91808793	+	cg02169883	chr7:91808331-91808632	S_Shore	CYP51A1-AS1;CYP51A1-AS1	Body;Body	7:91808056-91809374	Unclassified
61	5.535e-20	0.117503	0.428347	4.74875e-07	0.000111533	chr7	91809085	-	cg01270444	chr7:91808331-91808632	S_Shore	CYP51A1-AS1;CYP51A1-AS1	Body;Body	7:91808056-91809374	Unclassified
61	5.535e-20	0.105604	0.311068	9.72182e-07	0.000193424	chr7	91808936	+	cg05000981	chr7:91808331-91808632	S_Shore	CYP51A1-AS1;CYP51A1-AS1	Body;Body	7:91808056-91809374	Unclassified
61	5.535e-20	0.0461581	0.0913143	1.38526e-05	0.00141726	chr7	91808631	+	cg03113015	chr7:91808331-91808632	Island	CYP51A1-AS1;CYP51A1-AS1	Body;Body	7:91808056-91809374	Unclassified
61	5.535e-20	0.0123093	0.0759904	0.0296747	0.221646	chr7	91808598	-	cg02194617	chr7:91808331-91808632	Island			7:91808056-91809374	Unclassified
62	1.432e-19	0.221202	0.320145	7.37633e-11	1.505e-07	chr2	16845658	+	cg07383415		OpenSea	FAM49A	5'UTR	2:16845535-16845815	Unclassified_Cell_type_specific
62	1.432e-19	0.115575	0.222126	3.3186e-08	1.46163e-05	chr2	16845587	+	cg10813980		OpenSea	FAM49A	5'UTR	2:16845535-16845815	Unclassified_Cell_type_specific
62	1.432e-19	0.101795	0.218031	3.71146e-07	9.22355e-05	chr2	16846569	-	cg24242519		OpenSea	FAM49A	5'UTR	2:16846476-16846806	Unclassified_Cell_type_specific
62	1.432e-19	0.0843682	0.438852	6.84998e-07	0.000146924	chr2	16845412	-	cg06829760		OpenSea	FAM49A	5'UTR
63	1.65e-19	0.116111	0.450451	2.98347e-11	7.49196e-08	chr16	10982851	+	cg12136932		OpenSea	CIITA;CIITA;CIITA;CIITA	Body;Body;Body;Body
63	1.65e-19	0.124285	0.309525	4.32097e-07	0.000103964	chr16	10982604	-	cg26050366		OpenSea	CIITA;CIITA;CIITA;CIITA	Body;Body;Body;Body
63	1.65e-19	0.0720855	0.6616	6.2183e-07	0.000136643	chr16	10983791	-	cg05782457		OpenSea	CIITA;CIITA;CIITA;CIITA	Body;Body;Body;Body
63	1.65e-19	0.0537391	0.571041	1.2324e-06	0.000228279	chr16	10983218	+	cg09309496		OpenSea	CIITA;CIITA;CIITA;CIITA	Body;Body;Body;Body
64	1.874e-19	-0.157933	0.223317	4.94466e-11	1.13213e-07	chr9	96080326	+	cg20324199	chr9:96080113-96080330	Island	WNK2	Body
64	1.874e-19	-0.11388	0.214913	6.02219e-08	2.30637e-05	chr9	96080065	+	cg26053066	chr9:96080113-96080330	N_Shore	WNK2	Body
64	1.874e-19	-0.0869514	0.602428	7.20826e-08	2.65711e-05	chr9	96079169	+	cg21167135	chr9:96080113-96080330	N_Shore	WNK2	Body
64	1.874e-19	-0.0576807	0.460509	0.000156712	0.00840266	chr9	96080793	-	cg14143519	chr9:96080113-96080330	S_Shore	C9orf129;WNK2	Body;Body
65	2.019e-19	0.108123	0.115644	5.12563e-08	2.03858e-05	chr15	91473291	-	cg03291024	chr15:91473314-91473592	N_Shore	UNC45A	TSS200	15:91472810-91473699	Promoter_Associated
65	2.019e-19	0.105513	0.0817082	7.39525e-08	2.70394e-05	chr15	91473091	-	cg18724928	chr15:91473314-91473592	N_Shore	UNC45A	TSS1500	15:91472810-91473699	Promoter_Associated
65	2.019e-19	0.112532	0.0911483	2.82287e-07	7.55103e-05	chr15	91473103	-	cg18472881	chr15:91473314-91473592	N_Shore	UNC45A	TSS1500	15:91472810-91473699	Promoter_Associated
65	2.019e-19	0.111968	0.0934573	3.17368e-07	8.2174e-05	chr15	91473167	-	cg17046295	chr15:91473314-91473592	N_Shore	UNC45A	TSS1500	15:91472810-91473699	Promoter_Associated
65	2.019e-19	0.0965171	0.0926045	1.71375e-06	0.000291382	chr15	91473059	-	cg08939371	chr15:91473314-91473592	N_Shore	UNC45A	TSS1500	15:91472810-91473699	Promoter_Associated
65	2.019e-19	0.289411	0.209815	9.28236e-06	0.00104621	chr15	91473475	+	cg01351822	chr15:91473314-91473592	Island	UNC45A;UNC45A	5'UTR;1stExon	15:91472810-91473699	Promoter_Associated
65	2.019e-19	0.124829	0.115739	9.44082e-06	0.00105851	chr15	91473569	-	cg08551047	chr15:91473314-91473592	Island	UNC45A	5'UTR	15:91472810-91473699	Promoter_Associated
65	2.019e-19	0.107313	0.105176	1.46479e-05	0.00147916	chr15	91473511	+	cg16414568	chr15:91473314-91473592	Island	UNC45A	5'UTR	15:91472810-91473699	Promoter_Associated
65	2.019e-19	0.149872	0.307045	0.000720547	0.0242888	chr15	91473386	+	cg08267442	chr15:91473314-91473592	Island	UNC45A	TSS200	15:91472810-91473699	Promoter_Associated
65	2.019e-19	0.167087	0.397391	0.00322527	0.0637297	chr15	91473365	+	cg13778201	chr15:91473314-91473592	Island	UNC45A	TSS200	15:91472810-91473699	Promoter_Associated
66	4.088e-19	0.0896506	0.1471	1.51246e-09	1.43031e-06	chr11	118781608	-	cg04075973	chr11:118781060-118781732	Island	BCL9L;BCL9L	1stExon;5'UTR	11:118781076-118781706	Unclassified_Cell_type_specific
66	4.088e-19	0.114282	0.148535	1.61351e-09	1.493e-06	chr11	118781515	+	cg11507178	chr11:118781060-118781732	Island	BCL9L;BCL9L	1stExon;5'UTR	11:118781076-118781706	Unclassified_Cell_type_specific
66	4.088e-19	0.12877	0.591637	1.05341e-08	6.09725e-06	chr11	118781978	+	cg02341556	chr11:118781060-118781732	S_Shore	BCL9L	TSS1500
66	4.088e-19	0.174992	0.46821	2.43145e-08	1.15303e-05	chr11	118781150	+	cg03780927	chr11:118781060-118781732	Island	BCL9L;BCL9L	1stExon;5'UTR	11:118781076-118781706	Unclassified_Cell_type_specific
66	4.088e-19	0.0787835	0.429327	1.27787e-06	0.0002351	chr11	118782085	+	cg12232470	chr11:118781060-118781732	S_Shore	BCL9L	TSS1500
66	4.088e-19	0.0447454	0.520951	1.30076e-06	0.000238401	chr11	118780196	-	cg18217031	chr11:118781060-118781732	N_Shore	BCL9L;MIR4492	Body;TSS1500
66	4.088e-19	0.0768499	0.687904	6.3079e-05	0.00438729	chr11	118781633	-	cg02493211	chr11:118781060-118781732	Island	BCL9L	TSS200	11:118781076-118781706	Unclassified_Cell_type_specific
66	4.088e-19	0.0870232	0.556283	0.000129592	0.0073406	chr11	118781813	+	cg20029201	chr11:118781060-118781732	S_Shore	BCL9L	TSS1500
66	4.088e-19	0.0757515	0.513824	0.000490689	0.018634	chr11	118781778	+	cg20337103	chr11:118781060-118781732	S_Shore	BCL9L	TSS200
66	4.088e-19	0.0455284	0.649943	0.00597667	0.0925283	chr11	118781728	+	cg08805054	chr11:118781060-118781732	Island	BCL9L	TSS200
66	4.088e-19	0.0462963	0.667208	0.0240741	0.198969	chr11	118781731	+	cg11874426	chr11:118781060-118781732	Island	BCL9L	TSS200
66	4.088e-19	0.0194633	0.621969	0.0436397	0.268759	chr11	118780672	-	cg20342998	chr11:118781060-118781732	N_Shore	MIR4492;BCL9L;BCL9L	TSS1500;1stExon;5'UTR
66	4.088e-19	-0.0095366	0.451261	0.266696	0.611406	chr11	118782395	+	cg14542374	chr11:118781060-118781732	S_Shore	BCL9L	TSS1500
66	4.088e-19	0.022057	0.645972	0.274082	0.618243	chr11	118781763	+	cg15350899	chr11:118781060-118781732	S_Shore	BCL9L	TSS200
67	4.457e-19	-0.173599	0.342649	8.76861e-14	9.41618e-10	chr11	45940878	+	cg02727835	chr11:45939296-45940141	S_Shore	PEX16;PEX16	TSS1500;TSS1500
67	4.457e-19	-0.0562921	0.746273	2.70007e-07	7.30879e-05	chr11	45942027	+	cg16335858	chr11:45943513-45944852	N_Shore	GYLTL1B	TSS1500
67	4.457e-19	-0.0626941	0.635916	7.4488e-07	0.000156801	chr11	45942062	-	cg13437392	chr11:45939296-45940141	S_Shore	GYLTL1B;GYLTL1B	TSS1500;TSS1500
67	4.457e-19	-0.0467462	0.680886	5.07712e-05	0.00375052	chr11	45941045	-	cg00392843	chr11:45939296-45940141	S_Shore	PEX16;PEX16	TSS1500;TSS1500
67	4.457e-19	-0.0330362	0.83776	0.000251501	0.0117216	chr11	45942176	+	cg04573976	chr11:45943513-45944852	N_Shore	GYLTL1B	TSS1500
67	4.457e-19	-0.0257129	0.0992706	0.0017206	0.0429257	chr11	45940619	-	cg23814699	chr11:45939296-45940141	S_Shore	PEX16;PEX16	TSS1500;TSS1500
67	4.457e-19	-0.042802	0.511081	0.00794169	0.108968	chr11	45941957	-	cg06526676	chr11:45939296-45940141	S_Shore	GYLTL1B;GYLTL1B	TSS1500;TSS1500
68	4.912e-19	0.262258	0.628969	3.00661e-11	7.52692e-08	chr9	139889616	+	cg13423383	chr9:139888934-139890343	Island	CLIC3	Body	9:139889168-139890202	Gene_Associated_Cell_type_specific
68	4.912e-19	0.146573	0.495522	2.39362e-08	1.13707e-05	chr9	139889789	+	cg04471485	chr9:139888934-139890343	Island	CLIC3	Body	9:139889168-139890202	Gene_Associated_Cell_type_specific
68	4.912e-19	0.0752009	0.795525	4.35223e-07	0.000104565	chr9	139889049	+	cg01039763	chr9:139888934-139890343	Island
68	4.912e-19	0.0971596	0.629979	1.08064e-06	0.000208152	chr9	139890188	-	cg06204126	chr9:139888934-139890343	Island	CLIC3	Body	9:139889168-139890202	Gene_Associated_Cell_type_specific
68	4.912e-19	0.0358721	0.916443	2.86115e-06	0.000428451	chr9	139889131	-	cg14408173	chr9:139888934-139890343	Island	CLIC3	3'UTR
68	4.912e-19	0.0642788	0.562867	1.54894e-05	0.00154129	chr9	139890340	+	cg02526350	chr9:139888934-139890343	Island	CLIC3	Body
68	4.912e-19	-0.0419855	0.721338	0.000579927	0.0209589	chr9	139891871	+	cg25578304	chr9:139888934-139890343	S_Shore	CLIC3	TSS1500
68	4.912e-19	-0.0450867	0.276995	0.00373604	0.0696536	chr9	139891255	-	cg06652316	chr9:139888934-139890343	S_Shore	CLIC3	TSS1500
68	4.912e-19	-0.0306896	0.114449	0.00724634	0.103424	chr9	139891203	-	cg04688397	chr9:139888934-139890343	S_Shore	CLIC3	TSS200
68	4.912e-19	-0.0528497	0.128918	0.00725708	0.103511	chr9	139891063	-	cg26815843	chr9:139888934-139890343	S_Shore	CLIC3	TSS200
68	4.912e-19	-0.0500783	0.166361	0.00729836	0.103847	chr9	139891152	-	cg04643379	chr9:139888934-139890343	S_Shore	CLIC3	TSS200
68	4.912e-19	-0.0336483	0.21003	0.0110846	0.131682	chr9	139891106	+	cg07954922	chr9:139888934-139890343	S_Shore	CLIC3	TSS200
68	4.912e-19	-0.0177013	0.127547	0.0258643	0.206479	chr9	139891058	-	cg15387123	chr9:139888934-139890343	S_Shore	CLIC3	TSS200
68	4.912e-19	-0.0263289	0.235675	0.0810836	0.360513	chr9	139891371	+	cg08923338	chr9:139888934-139890343	S_Shore	CLIC3	TSS1500
68	4.912e-19	0.00310818	0.0514775	0.429828	0.741867	chr9	139891008	-	cg02189785	chr9:139888934-139890343	S_Shore	CLIC3;CLIC3	1stExon;5'UTR
69	5.48e-19	0.158636	0.651088	1.40772e-09	1.35241e-06	chr2	217501092	-	cg11669516	chr2:217497811-217498847	S_Shelf	IGFBP2	Body
69	5.48e-19	0.139142	0.599494	3.15805e-09	2.43378e-06	chr2	217500594	-	cg23059946	chr2:217497811-217498847	S_Shore	IGFBP2	Body
69	5.48e-19	0.157511	0.408274	1.03417e-08	5.99439e-06	chr2	217501581	+	cg22979368	chr2:217497811-217498847	S_Shelf	IGFBP2	Body
70	9.418e-19	-0.161756	0.428782	4.9065e-10	6.17951e-07	chr8	134261913	-	cg00209129		OpenSea	NDRG1;NDRG1;NDRG1;NDRG1	Body;Body;Body;Body
70	9.418e-19	-0.158616	0.364173	2.19766e-08	1.07207e-05	chr8	134261928	-	cg01751057		OpenSea	NDRG1;NDRG1;NDRG1;NDRG1	Body;Body;Body;Body
70	9.418e-19	-0.134458	0.376089	1.09959e-07	3.65541e-05	chr8	134261857	-	cg16551513		OpenSea	NDRG1;NDRG1;NDRG1;NDRG1	Body;Body;Body;Body
70	9.418e-19	-0.12432	0.670074	1.42543e-07	4.48817e-05	chr8	134262101	-	cg16121816		OpenSea	NDRG1;NDRG1;NDRG1;NDRG1	Body;Body;Body;Body
70	9.418e-19	-0.101283	0.666439	1.07352e-06	0.00020729	chr8	134262129	+	cg22286425		OpenSea	NDRG1;NDRG1;NDRG1;NDRG1	Body;Body;Body;Body
71	9.746e-19	0.162669	0.271541	6.17113e-13	4.12821e-09	chr15	75641081	+	cg25054189	chr15:75639595-75640743	S_Shore	NEIL1;NEIL1;NEIL1	5'UTR;Body;Body
71	9.746e-19	0.236233	0.461269	6.97467e-13	4.51717e-09	chr15	75641093	+	cg16026943	chr15:75639595-75640743	S_Shore	NEIL1;NEIL1;NEIL1	5'UTR;Body;Body
71	9.746e-19	0.121075	0.671796	2.17793e-09	1.85346e-06	chr15	75641171	-	cg01566472	chr15:75639595-75640743	S_Shore	NEIL1;NEIL1;NEIL1	5'UTR;Body;Body
71	9.746e-19	0.0174619	0.0749354	0.00202963	0.047755	chr15	75640742	+	cg07928073	chr15:75639595-75640743	Island	NEIL1	5'UTR	15:75639202-75641026	Unclassified
71	9.746e-19	0.0114727	0.0854577	0.0229192	0.193924	chr15	75640734	+	cg19229566	chr15:75639595-75640743	Island	NEIL1;NEIL1;NEIL1	5'UTR;Body;Body	15:75639202-75641026	Unclassified
72	1.067e-18	-0.150153	0.25572	2.82702e-12	1.25392e-08	chr9	33750132	+	cg02622890	chr9:33750519-33751160	N_Shore	PRSS3;PRSS3;PRSS3	TSS1500;TSS1500;TSS1500
72	1.067e-18	0.0763302	0.34583	1.61917e-05	0.00159096	chr9	33751249	-	cg14120636	chr9:33750519-33751160	S_Shore	PRSS3	Body
72	1.067e-18	0.0736352	0.177082	1.88801e-05	0.0017803	chr9	33750617	-	cg02227496	chr9:33750519-33751160	Island	PRSS3	1stExon
72	1.067e-18	-0.215869	0.420307	2.24617e-05	0.00203098	chr9	33749416	-	cg14133635	chr9:33750519-33751160	N_Shore	PRSS3	TSS1500
72	1.067e-18	-0.11745	0.257017	4.47265e-05	0.00341432	chr9	33749059	-	cg16246284	chr9:33750519-33751160	N_Shore	PRSS3;PRSS3	TSS1500;TSS1500
72	1.067e-18	0.0956855	0.30172	6.36561e-05	0.00441566	chr9	33751153	+	cg01911394	chr9:33750519-33751160	Island	PRSS3;PRSS3;PRSS3	5'UTR;Body;Body
72	1.067e-18	0.0666741	0.190856	0.000129608	0.00734096	chr9	33751159	+	cg07483989	chr9:33750519-33751160	Island	PRSS3	Body
72	1.067e-18	0.091017	0.445126	0.000295867	0.0131633	chr9	33750627	-	cg26523019	chr9:33750519-33751160	Island	PRSS3;PRSS3;PRSS3;PRSS3	1stExon;1stExon;TSS200;5'UTR
72	1.067e-18	0.0732523	0.353533	0.00130854	0.03595	chr9	33750541	-	cg00384816	chr9:33750519-33751160	Island	PRSS3;PRSS3;PRSS3;PRSS3	TSS1500;1stExon;1stExon;5'UTR
72	1.067e-18	0.132066	0.551733	0.0016268	0.0414599	chr9	33750687	-	cg14369648	chr9:33750519-33751160	Island	PRSS3	1stExon
72	1.067e-18	-0.0493922	0.575893	0.00745544	0.1051	chr9	33749078	-	cg01407664	chr9:33750519-33751160	N_Shore	PRSS3;PRSS3	TSS1500;TSS1500
72	1.067e-18	-0.0850254	0.165636	0.0122986	0.139391	chr9	33749216	-	cg22410499	chr9:33750519-33751160	N_Shore	PRSS3	TSS1500
72	1.067e-18	0.0522873	0.524841	0.0135843	0.146958	chr9	33750714	-	cg07217958	chr9:33750519-33751160	Island	PRSS3;PRSS3;PRSS3;PRSS3	1stExon;1stExon;TSS200;5'UTR
72	1.067e-18	0.0143956	0.3791	0.113626	0.421102	chr9	33750632	-	cg04084111	chr9:33750519-33751160	Island	PRSS3;PRSS3;PRSS3;PRSS3	1stExon;1stExon;TSS200;5'UTR
72	1.067e-18	0.0121971	0.90688	0.129159	0.446095	chr9	33750294	-	cg13495928	chr9:33750519-33751160	N_Shore	PRSS3	TSS1500
73	1.28e-18	-0.136838	0.373673	8.53586e-07	0.000174639	chr6	30854233	+	cg17091577	chr6:30852102-30852676	S_Shore	DDR1;DDR1	5'UTR;5'UTR
73	1.28e-18	-0.242615	0.591948	9.90591e-07	0.000196035	chr6	30854161	+	cg07187855	chr6:30852102-30852676	S_Shore	DDR1;DDR1	5'UTR;5'UTR
73	1.28e-18	-0.153508	0.649822	1.6413e-06	0.000281824	chr6	30854186	+	cg09965419	chr6:30852102-30852676	S_Shore	DDR1;DDR1	5'UTR;5'UTR
73	1.28e-18	-0.0889238	0.833503	1.84254e-06	0.000307388	chr6	30854109	+	cg00934322	chr6:30852102-30852676	S_Shore	DDR1;DDR1	5'UTR;5'UTR
73	1.28e-18	-0.145193	0.499474	4.47119e-06	0.000602154	chr6	30854164	+	cg24566261	chr6:30852102-30852676	S_Shore	DDR1;DDR1	5'UTR;5'UTR
73	1.28e-18	-0.11936	0.529203	5.43839e-06	0.000700507	chr6	30854551	+	cg15656686	chr6:30852102-30852676	S_Shore	DDR1;DDR1	5'UTR;5'UTR
73	1.28e-18	-0.105918	0.691167	8.86171e-06	0.00101052	chr6	30853948	-	cg16215084	chr6:30852102-30852676	S_Shore	DDR1;DDR1	5'UTR;5'UTR
73	1.28e-18	-0.126019	0.406518	9.14124e-06	0.00103481	chr6	30854011	+	cg26321999	chr6:30852102-30852676	S_Shore	DDR1;DDR1	5'UTR;5'UTR
73	1.28e-18	-0.0895412	0.661306	1.26152e-05	0.00132321	chr6	30853014	-	cg13695585	chr6:30852102-30852676	S_Shore	DDR1;DDR1	5'UTR;5'UTR
73	1.28e-18	-0.0824676	0.717607	2.01256e-05	0.00186967	chr6	30853959	-	cg25251478	chr6:30852102-30852676	S_Shore	DDR1;DDR1	5'UTR;5'UTR
73	1.28e-18	-0.0480548	0.448358	0.000133226	0.00748772	chr6	30853258	+	cg20955507	chr6:30852102-30852676	S_Shore	DDR1;DDR1	5'UTR;5'UTR
73	1.28e-18	-0.129178	0.58075	0.000137337	0.00765239	chr6	30853608	-	cg11975790	chr6:30852102-30852676	S_Shore	DDR1;DDR1	5'UTR;5'UTR
73	1.28e-18	-0.0599419	0.435596	0.000139071	0.00771735	chr6	30852963	+	cg13660719	chr6:30852102-30852676	S_Shore	DDR1;DDR1	5'UTR;5'UTR
73	1.28e-18	-0.0527504	0.541982	0.00305172	0.0615887	chr6	30853333	-	cg22485298	chr6:30852102-30852676	S_Shore	DDR1;DDR1	5'UTR;5'UTR
73	1.28e-18	-0.0604857	0.652232	0.00308278	0.0619856	chr6	30853073	+	cg07939626	chr6:30852102-30852676	S_Shore	DDR1;DDR1	5'UTR;5'UTR
73	1.28e-18	-0.0404997	0.601792	0.0132627	0.145127	chr6	30852874	+	cg12847793	chr6:30852102-30852676	S_Shore	DDR1;DDR1	5'UTR;5'UTR
73	1.28e-18	0.0114472	0.0939887	0.0797881	0.357775	chr6	30852761	-	cg06012011	chr6:30852102-30852676	S_Shore	DDR1;DDR1	5'UTR;5'UTR
73	1.28e-18	-0.0222676	0.628312	0.0914359	0.381227	chr6	30853569	+	cg25607383	chr6:30852102-30852676	S_Shore	DDR1;DDR1	5'UTR;5'UTR
73	1.28e-18	0.00604656	0.0396887	0.0948444	0.387824	chr6	30852699	+	cg11977634	chr6:30852102-30852676	S_Shore	DDR1;DDR1	5'UTR;5'UTR
73	1.28e-18	-0.0136148	0.223784	0.119639	0.431251	chr6	30852823	+	cg08684361	chr6:30852102-30852676	S_Shore	DDR1;DDR1	5'UTR;5'UTR
73	1.28e-18	-0.0181922	0.413586	0.166018	0.499044	chr6	30853255	+	cg12308216	chr6:30852102-30852676	S_Shore	DDR1;DDR1	5'UTR;5'UTR
73	1.28e-18	0.000957679	0.0581426	0.837251	0.945961	chr6	30852777	+	cg09281154	chr6:30852102-30852676	S_Shore	DDR1;DDR1	5'UTR;5'UTR
74	1.388e-18	0.147705	0.138481	5.2741e-07	0.000120468	chr6	26195488	+	cg01420254	chr6:26197070-26197537	N_Shore
74	1.388e-18	0.209939	0.322393	9.4307e-07	0.00018906	chr6	26196699	+	cg11342453	chr6:26197070-26197537	N_Shore
74	1.388e-18	0.220367	0.221319	1.48507e-05	0.00149335	chr6	26195954	-	cg08122386	chr6:26197070-26197537	N_Shore
74	1.388e-18	0.153923	0.523173	1.86552e-05	0.00176501	chr6	26196794	+	cg03785755	chr6:26197070-26197537	N_Shore
74	1.388e-18	0.157125	0.18622	2.39899e-05	0.00213044	chr6	26195910	+	cg02612650	chr6:26197070-26197537	N_Shore
74	1.388e-18	0.0334184	0.0688207	7.28748e-05	0.0048754	chr6	26197071	-	cg02902477	chr6:26197070-26197537	Island	HIST1H3D	Body	6:26197048-26197829	Promoter_Associated
74	1.388e-18	0.264552	0.346075	0.000121131	0.00700379	chr6	26195995	-	cg03181300	chr6:26197070-26197537	N_Shore
74	1.388e-18	0.1038	0.110049	0.000601359	0.0214908	chr6	26195697	+	cg08117800	chr6:26197070-26197537	N_Shore			6:26195519-26195877	Promoter_Associated
74	1.388e-18	0.0694056	0.601034	0.0136861	0.147585	chr6	26196580	-	cg06951627	chr6:26197070-26197537	N_Shore
75	1.488e-18	-0.284598	0.557863	5.46879e-11	1.21283e-07	chr16	1013990	+	cg04554272	chr16:1014739-1014976	N_Shore	LMF1	Body	16:1013951-1014172	Unclassified_Cell_type_specific
75	1.488e-18	-0.130403	0.716078	3.69498e-08	1.5863e-05	chr16	1014188	-	cg04053101	chr16:1014739-1014976	N_Shore	LMF1;LMF1;LMF1	Body;Body;Body
75	1.488e-18	-0.0770071	0.816822	2.24737e-06	0.000358453	chr16	1014975	+	cg13706784	chr16:1014739-1014976	Island	LMF1	Body	16:1014509-1015309	Unclassified
75	1.488e-18	-0.120177	0.812339	4.3863e-06	0.000593759	chr16	1014424	-	cg12681986	chr16:1014739-1014976	N_Shore	LMF1;LMF1;LMF1	Body;Body;Body	16:1014382-1014426	Unclassified_Cell_type_specific
75	1.488e-18	-0.0495627	0.856711	1.1139e-05	0.0011979	chr16	1014935	+	cg06430465	chr16:1014739-1014976	Island	LMF1	Body	16:1014509-1015309	Unclassified
75	1.488e-18	-0.101877	0.754901	2.27026e-05	0.00204686	chr16	1014765	-	cg05860426	chr16:1014739-1014976	Island	LMF1;LMF1;LMF1	Body;Body;Body	16:1014509-1015309	Unclassified
75	1.488e-18	-0.0435875	0.823225	3.12094e-05	0.00261132	chr16	1014818	+	cg10244976	chr16:1014739-1014976	Island	LMF1	Body	16:1014509-1015309	Unclassified
75	1.488e-18	-0.0851831	0.753938	0.000721241	0.0243042	chr16	1014592	-	cg08018572	chr16:1014739-1014976	N_Shore	LMF1	Body	16:1014509-1015309	Unclassified
75	1.488e-18	0.00389049	0.870821	0.508437	0.791687	chr16	1015103	+	cg02612270	chr16:1014739-1014976	S_Shore	LMF1	Body	16:1014509-1015309	Unclassified
76	1.507e-18	0.278403	0.531445	1.34338e-09	1.31126e-06	chr16	56995856	+	cg16660091		OpenSea	CETP;CETP	5'UTR;1stExon
76	1.507e-18	0.255361	0.568209	1.43525e-09	1.37373e-06	chr16	56995739	-	cg26624021		OpenSea	CETP	TSS200
76	1.507e-18	0.253937	0.533632	1.20372e-08	6.72409e-06	chr16	56995813	-	cg09889350		OpenSea	CETP	TSS200
76	1.507e-18	0.269273	0.506149	3.50929e-08	1.52516e-05	chr16	56995840	+	cg12564453		OpenSea	CETP;CETP	5'UTR;1stExon
77	1.7e-18	-0.119288	0.530974	1.87563e-13	1.82232e-09	chr6	31646077	+	cg24768187	chr6:31649081-31649373	N_Shelf	LY6G5C	Body
77	1.7e-18	-0.0906111	0.376139	1.20343e-11	3.73442e-08	chr6	31646061	+	cg03337084	chr6:31649081-31649373	N_Shelf	LY6G5C	Body
77	1.7e-18	-0.249316	0.476372	1.29158e-11	3.94791e-08	chr6	31646976	-	cg11452501	chr6:31649081-31649373	N_Shelf	LY6G5C	Body
77	1.7e-18	-0.111934	0.646862	1.10305e-09	1.14388e-06	chr6	31646834	+	cg07537699	chr6:31649081-31649373	N_Shelf	LY6G5C	Body
77	1.7e-18	-0.0537715	0.765699	1.31706e-08	7.21886e-06	chr6	31646236	+	cg00621943	chr6:31649081-31649373	N_Shelf	LY6G5C	Body
77	1.7e-18	-0.026155	0.840574	0.00670947	0.0989424	chr6	31646377	+	cg17187990	chr6:31649081-31649373	N_Shelf	LY6G5C	Body
77	1.7e-18	-0.0253874	0.790449	0.00750114	0.105455	chr6	31646262	+	cg15039036	chr6:31649081-31649373	N_Shelf	LY6G5C	Body
77	1.7e-18	0.0178675	0.675302	0.249124	0.593814	chr6	31646625	+	cg12632549	chr6:31649081-31649373	N_Shelf	LY6G5C	Body
77	1.7e-18	-0.00488654	0.830373	0.788178	0.926672	chr6	31645968	-	cg17999642	chr6:31649081-31649373	N_Shelf	LY6G5C	Body
78	1.988e-18	0.173157	0.672664	8.9706e-12	2.96402e-08	chr6	17986167	-	cg02727079	chr6:17987415-17988405	N_Shore	KIF13A;KIF13A;KIF13A;KIF13A	Body;Body;Body;Body
78	1.988e-18	0.191413	0.592651	7.93312e-10	8.88124e-07	chr6	17985564	-	cg15414930	chr6:17987415-17988405	N_Shore	KIF13A;KIF13A;KIF13A;KIF13A	Body;Body;Body;Body
78	1.988e-18	0.0961435	0.731782	8.68731e-07	0.00017716	chr6	17985408	-	cg18213495	chr6:17987415-17988405	N_Shelf	KIF13A;KIF13A;KIF13A;KIF13A	Body;Body;Body;Body
79	2.16e-18	0.114063	0.287723	9.50023e-09	5.58601e-06	chr1	3230357	+	cg16394551		OpenSea	PRDM16;PRDM16	Body;Body	1:3229866-3230415	Unclassified_Cell_type_specific
79	2.16e-18	0.141725	0.328567	1.18415e-07	3.87032e-05	chr1	3229579	-	cg27171194		OpenSea	PRDM16;PRDM16	Body;Body
79	2.16e-18	0.14098	0.211736	5.0651e-07	0.000116511	chr1	3229921	+	cg09845604		OpenSea	PRDM16;PRDM16	Body;Body	1:3229866-3230415	Unclassified_Cell_type_specific
79	2.16e-18	0.106118	0.409563	3.28092e-06	0.000477298	chr1	3230424	+	cg15491247		OpenSea	PRDM16;PRDM16	Body;Body
79	2.16e-18	0.0748624	0.175082	3.51633e-06	0.000503203	chr1	3229739	+	cg10893986		OpenSea	PRDM16;PRDM16	Body;Body
79	2.16e-18	0.0531792	0.68376	5.15287e-05	0.0037924	chr1	3231626	+	cg13731483		OpenSea	PRDM16;PRDM16	Body;Body
79	2.16e-18	0.0504733	0.729905	8.39293e-05	0.00538328	chr1	3230250	+	cg15605124		OpenSea	PRDM16;PRDM16	Body;Body	1:3229866-3230415	Unclassified_Cell_type_specific
79	2.16e-18	0.0312529	0.691158	0.0518487	0.291752	chr1	3230647	+	cg24879939		OpenSea	PRDM16;PRDM16	Body;Body
79	2.16e-18	0.0274454	0.614733	0.247861	0.592459	chr1	3230609	-	cg17435683		OpenSea	PRDM16;PRDM16	Body;Body
80	3.606e-18	-0.0979698	0.601581	6.59592e-09	4.2791e-06	chr17	19314408	+	cg16674433		OpenSea	RNF112	TSS200
80	3.606e-18	-0.112608	0.728128	4.10536e-08	1.71997e-05	chr17	19314395	+	cg26939946		OpenSea	RNF112	TSS200
80	3.606e-18	-0.0924229	0.57178	4.81992e-08	1.94159e-05	chr17	19314319	-	cg04279801		OpenSea	RNF112	TSS200
80	3.606e-18	-0.0694527	0.692428	1.69148e-06	0.000288617	chr17	19314328	-	cg09482093		OpenSea	RNF112	TSS200
80	3.606e-18	-0.0696956	0.482538	2.05496e-06	0.000334485	chr17	19314299	-	cg21158317		OpenSea	RNF112	TSS200
80	3.606e-18	-0.109331	0.512381	8.51268e-06	0.000980858	chr17	19314618	+	cg13305951		OpenSea	RNF112;RNF112	1stExon;5'UTR
81	3.617e-18	0.270684	0.618614	9.94861e-10	1.06833e-06	chr13	23310675	+	cg17136073		OpenSea
81	3.617e-18	0.274687	0.529989	3.31762e-07	8.51177e-05	chr13	23310635	+	cg05656990		OpenSea
81	3.617e-18	0.148089	0.221323	5.64219e-06	0.00071924	chr13	23309774	-	cg15973954		OpenSea
81	3.617e-18	0.197034	0.357796	4.36104e-05	0.00335327	chr13	23309689	+	cg26361286		OpenSea
81	3.617e-18	0.184389	0.690758	5.42375e-05	0.00393079	chr13	23310464	-	cg18959621		OpenSea
81	3.617e-18	0.236981	0.517358	6.15388e-05	0.00430565	chr13	23309892	-	cg01863042		OpenSea
81	3.617e-18	0.157467	0.604656	0.000194072	0.00975951	chr13	23310225	+	cg20395040		OpenSea
81	3.617e-18	0.162839	0.642108	0.00108745	0.0319045	chr13	23310188	-	cg03042692		OpenSea
81	3.617e-18	0.157434	0.713692	0.00123287	0.03456	chr13	23310203	-	cg05215994		OpenSea
81	3.617e-18	0.126246	0.592152	0.00270291	0.0570964	chr13	23309930	-	cg08083251		OpenSea
82	3.702e-18	-0.151296	0.74098	1.28938e-08	7.11014e-06	chr1	2047101	-	cg19255464	chr1:2046429-2046865	S_Shore	PRKCZ;PRKCZ;PRKCZ;PRKCZ	5'UTR;5'UTR;Body;Body
82	3.702e-18	-0.04516	0.837641	2.14708e-08	1.05053e-05	chr1	2046783	+	cg09179248	chr1:2046429-2046865	Island	PRKCZ;PRKCZ;PRKCZ	5'UTR;Body;5'UTR	1:2046472-2046934	Unclassified_Cell_type_specific
82	3.702e-18	-0.100047	0.553141	4.64717e-07	0.000109855	chr1	2046864	+	cg17426766	chr1:2046429-2046865	Island	PRKCZ;PRKCZ;PRKCZ	5'UTR;Body;5'UTR	1:2046472-2046934	Unclassified_Cell_type_specific
82	3.702e-18	-0.103917	0.657036	6.72062e-07	0.000144796	chr1	2046928	+	cg26910870	chr1:2046429-2046865	S_Shore	PRKCZ;PRKCZ;PRKCZ	5'UTR;Body;5'UTR	1:2046472-2046934	Unclassified_Cell_type_specific
82	3.702e-18	-0.0480789	0.836899	1.42735e-06	0.000254243	chr1	2046702	+	cg00981070	chr1:2046429-2046865	Island	PRKCZ;PRKCZ;PRKCZ	5'UTR;Body;5'UTR	1:2046472-2046934	Unclassified_Cell_type_specific
82	3.702e-18	-0.0886366	0.810487	3.22493e-05	0.00267747	chr1	2047581	+	cg20151494	chr1:2046429-2046865	S_Shore	PRKCZ;PRKCZ;PRKCZ	5'UTR;Body;5'UTR
82	3.702e-18	-0.0107393	0.858057	0.0863446	0.371295	chr1	2046506	+	cg20250605	chr1:2046429-2046865	Island	PRKCZ;PRKCZ;PRKCZ	5'UTR;Body;5'UTR	1:2046472-2046934	Unclassified_Cell_type_specific
83	3.736e-18	0.137461	0.122289	1.05429e-10	1.96447e-07	chr20	62259876	+	cg19166616	chr20:62257589-62259476	S_Shore	GMEB2	TSS1500
83	3.736e-18	0.151318	0.209252	6.37122e-10	7.55918e-07	chr20	62259593	-	cg14179326	chr20:62257589-62259476	S_Shore	GMEB2	TSS1500
83	3.736e-18	0.147709	0.158835	7.3416e-10	8.43256e-07	chr20	62259823	+	cg08626932	chr20:62257589-62259476	S_Shore	GMEB2	TSS1500
84	3.777e-18	0.204233	0.536954	3.59183e-09	2.69857e-06	chr6	33282896	+	cg05210804	chr6:33282855-33283196	Island	ZBTB22;TAPBP;TAPBP;TAPBP;ZBTB22	Body;TSS1500;TSS1500;TSS1500;Body
84	3.777e-18	0.14226	0.367186	3.90063e-09	2.86156e-06	chr6	33282867	-	cg10376053	chr6:33282855-33283196	Island	ZBTB22;TAPBP;TAPBP;TAPBP;ZBTB22	Body;TSS1500;TSS1500;TSS1500;Body
84	3.777e-18	0.136047	0.426009	1.87236e-08	9.51209e-06	chr6	33282879	-	cg17055704	chr6:33282855-33283196	Island	ZBTB22;TAPBP;TAPBP;TAPBP;ZBTB22	Body;TSS1500;TSS1500;TSS1500;Body
84	3.777e-18	0.0636124	0.121635	2.24097e-08	1.08723e-05	chr6	33282856	-	cg04415168	chr6:33282855-33283196	Island	ZBTB22;TAPBP;TAPBP;TAPBP;ZBTB22	Body;TSS1500;TSS1500;TSS1500;Body
84	3.777e-18	0.0987083	0.617565	5.35965e-08	2.11414e-05	chr6	33283070	+	cg18144560	chr6:33282855-33283196	Island	ZBTB22;TAPBP;TAPBP;TAPBP;ZBTB22	Body;TSS1500;TSS1500;TSS1500;Body
84	3.777e-18	0.156733	0.454564	6.83459e-08	2.54814e-05	chr6	33282873	-	cg14288848	chr6:33282855-33283196	Island	ZBTB22;TAPBP;TAPBP;TAPBP;ZBTB22	Body;TSS1500;TSS1500;TSS1500;Body
84	3.777e-18	0.168921	0.585871	1.81169e-07	5.3513e-05	chr6	33283145	-	cg08771019	chr6:33282855-33283196	Island	ZBTB22;TAPBP;TAPBP;TAPBP;ZBTB22	Body;TSS1500;TSS1500;TSS1500;Body
84	3.777e-18	0.124362	0.44406	1.82496e-07	5.37101e-05	chr6	33282885	-	cg14473643	chr6:33282855-33283196	Island	ZBTB22;TAPBP;TAPBP;TAPBP;ZBTB22	Body;TSS1500;TSS1500;TSS1500;Body
84	3.777e-18	0.0429359	0.845302	3.82059e-07	9.44587e-05	chr6	33283015	+	cg10134527	chr6:33282855-33283196	Island	ZBTB22;TAPBP;TAPBP;TAPBP;ZBTB22	Body;TSS1500;TSS1500;TSS1500;Body
84	3.777e-18	0.0986705	0.547598	2.39507e-06	0.000375742	chr6	33283158	-	cg11917542	chr6:33282855-33283196	Island	ZBTB22;TAPBP;TAPBP;TAPBP;ZBTB22	Body;TSS1500;TSS1500;TSS1500;Body
84	3.777e-18	0.0440077	0.849967	2.43063e-06	0.000379582	chr6	33282997	+	cg27168291	chr6:33282855-33283196	Island	ZBTB22;TAPBP;TAPBP;TAPBP;ZBTB22	Body;TSS1500;TSS1500;TSS1500;Body
84	3.777e-18	0.0475639	0.793668	1.20897e-05	0.00127908	chr6	33283021	+	cg25954512	chr6:33282855-33283196	Island	ZBTB22;TAPBP;TAPBP;TAPBP;ZBTB22	Body;TSS1500;TSS1500;TSS1500;Body
84	3.777e-18	0.113367	0.289116	1.57044e-05	0.00155713	chr6	33282890	-	cg14309283	chr6:33282855-33283196	Island	ZBTB22;TAPBP;TAPBP;TAPBP;ZBTB22	Body;TSS1500;TSS1500;TSS1500;Body
84	3.777e-18	0.0814612	0.786799	2.11255e-05	0.00193893	chr6	33283000	+	cg26646118	chr6:33282855-33283196	Island	ZBTB22;TAPBP;TAPBP;TAPBP;ZBTB22	Body;TSS1500;TSS1500;TSS1500;Body
84	3.777e-18	0.0624689	0.702957	3.62333e-05	0.0029203	chr6	33283162	-	cg03000593	chr6:33282855-33283196	Island	ZBTB22;TAPBP;TAPBP;TAPBP;ZBTB22	Body;TSS1500;TSS1500;TSS1500;Body
84	3.777e-18	0.0742148	0.213591	5.40278e-05	0.00392012	chr6	33282736	-	cg25356697	chr6:33282855-33283196	N_Shore	TAPBP;TAPBP;TAPBP;ZBTB22;ZBTB22	TSS1500;TSS1500;TSS1500;3'UTR;3'UTR	6:33281430-33282741	Promoter_Associated
84	3.777e-18	0.10656	0.616329	0.000146011	0.00799327	chr6	33282971	-	cg07895437	chr6:33282855-33283196	Island	ZBTB22;TAPBP;TAPBP;TAPBP;ZBTB22	Body;TSS1500;TSS1500;TSS1500;Body
84	3.777e-18	0.0429128	0.737295	0.000504731	0.0190105	chr6	33283064	+	cg14096569	chr6:33282855-33283196	Island	ZBTB22;TAPBP;TAPBP;TAPBP;ZBTB22	Body;TSS1500;TSS1500;TSS1500;Body
84	3.777e-18	0.0276371	0.84974	0.000766112	0.025259	chr6	33283314	+	cg24221373	chr6:33281112-33281827	S_Shore	ZBTB22;TAPBP;TAPBP;TAPBP;ZBTB22	Body;TSS1500;TSS1500;TSS1500;Body
84	3.777e-18	0.0770656	0.192324	0.00116374	0.0333225	chr6	33282624	+	cg08573355	chr6:33282855-33283196	N_Shore	TAPBP;TAPBP;TAPBP;ZBTB22;ZBTB22	TSS1500;TSS1500;TSS1500;3'UTR;3'UTR	6:33281430-33282741	Promoter_Associated
84	3.777e-18	0.0437377	0.75908	0.00139831	0.0375903	chr6	33283092	+	cg21330831	chr6:33282855-33283196	Island	ZBTB22;TAPBP;TAPBP;TAPBP;ZBTB22	Body;TSS1500;TSS1500;TSS1500;Body
84	3.777e-18	0.0304565	0.726569	0.015869	0.159831	chr6	33283184	-	cg13027595	chr6:33282855-33283196	Island	ZBTB22;TAPBP;TAPBP;TAPBP;ZBTB22	Body;TSS1500;TSS1500;TSS1500;Body
84	3.777e-18	0.00633077	0.959942	0.173289	0.508593	chr6	33283286	+	cg14258935	chr6:33281112-33281827	S_Shore	ZBTB22;TAPBP;TAPBP;TAPBP;ZBTB22	Body;TSS1500;TSS1500;TSS1500;Body
84	3.777e-18	-0.010276	0.733228	0.301583	0.643002	chr6	33283317	+	cg20185718	chr6:33281112-33281827	S_Shore	ZBTB22;TAPBP;TAPBP;TAPBP;ZBTB22	Body;TSS1500;TSS1500;TSS1500;Body
84	3.777e-18	0.00456932	0.102505	0.368239	0.697562	chr6	33282418	-	cg07160118	chr6:33282855-33283196	N_Shore	TAPBP;TAPBP;TAPBP;ZBTB22;ZBTB22	TSS1500;TSS1500;TSS1500;3'UTR;3'UTR	6:33281430-33282741	Promoter_Associated
84	3.777e-18	0.00520205	0.848145	0.505064	0.789585	chr6	33283189	+	cg04678230	chr6:33282855-33283196	Island	ZBTB22;TAPBP;TAPBP;TAPBP;ZBTB22	Body;TSS1500;TSS1500;TSS1500;Body
84	3.777e-18	0.00210597	0.947121	0.765857	0.918019	chr6	33283293	+	cg01199618	chr6:33281112-33281827	S_Shore	ZBTB22;TAPBP;TAPBP;TAPBP;ZBTB22	Body;TSS1500;TSS1500;TSS1500;Body
85	4.157e-18	0.120053	0.301219	2.07288e-12	9.5578e-09	chr1	155107599	+	cg01554474	chr1:155108007-155108611	N_Shore	RAG1AP1;RAG1AP1;RAG1AP1	TSS1500;TSS1500;TSS1500	1:155107093-155109000	Promoter_Associated
85	4.157e-18	0.0950405	0.372889	1.12255e-11	3.53721e-08	chr1	155107462	-	cg11575089	chr1:155108007-155108611	N_Shore	SLC50A1;SLC50A1;SLC50A1;SLC50A1;SLC50A1;SLC50A1;SLC50A1;SLC50A1;SLC50A1;SLC50A1	TSS1500;TSS1500;TSS1500;TSS1500;TSS1500;TSS1500;TSS1500;TSS1500;TSS1500;TSS1500	1:155107093-155109000	Promoter_Associated
85	4.157e-18	0.112125	0.397507	2.34462e-08	1.12361e-05	chr1	155107648	-	cg06586615	chr1:155108007-155108611	N_Shore	SLC50A1;SLC50A1;SLC50A1;SLC50A1;SLC50A1;SLC50A1;SLC50A1;SLC50A1;SLC50A1;SLC50A1	TSS200;TSS200;TSS200;TSS1500;TSS1500;TSS1500;TSS1500;TSS1500;TSS1500;TSS1500	1:155107093-155109000	Promoter_Associated
85	4.157e-18	0.121268	0.48377	3.70738e-07	9.21904e-05	chr1	155107693	-	cg15328025	chr1:155108007-155108611	N_Shore	SLC50A1;SLC50A1;SLC50A1;SLC50A1;SLC50A1;SLC50A1;SLC50A1;SLC50A1;SLC50A1;SLC50A1	TSS200;TSS200;TSS200;TSS1500;TSS1500;TSS1500;TSS1500;TSS1500;TSS1500;TSS1500	1:155107093-155109000	Promoter_Associated
85	4.157e-18	-0.0547953	0.75147	1.45945e-05	0.00147449	chr1	155106714	-	cg25337154	chr1:155108007-155108611	N_Shore	SLC50A1;SLC50A1;SLC50A1;EFNA1;EFNA1	TSS1500;TSS1500;TSS1500;3'UTR;3'UTR
85	4.157e-18	0.0336543	0.627632	0.000163975	0.00866939	chr1	155107224	+	cg16959792	chr1:155108007-155108611	N_Shore	SLC50A1;SLC50A1;SLC50A1;EFNA1;EFNA1;SLC50A1;SLC50A1;SLC50A1;SLC50A1;SLC50A1;SLC50A1;SLC50A1	TSS1500;TSS1500;TSS1500;3'UTR;3'UTR;TSS1500;TSS1500;TSS1500;TSS1500;TSS1500;TSS1500;TSS1500	1:155107093-155109000	Promoter_Associated
85	4.157e-18	-0.0278724	0.652444	0.00111998	0.0325133	chr1	155106882	+	cg03112145	chr1:155108007-155108611	N_Shore	EFNA1;EFNA1;RAG1AP1;RAG1AP1;RAG1AP1	3'UTR;3'UTR;TSS1500;TSS1500;TSS1500
85	4.157e-18	0.010774	0.058539	0.0122955	0.139375	chr1	155108011	-	cg12464869	chr1:155108007-155108611	Island	RAG1AP1;RAG1AP1;RAG1AP1	TSS1500;TSS1500;TSS1500	1:155107093-155109000	Promoter_Associated
85	4.157e-18	0.00846028	0.0516993	0.0224618	0.19188	chr1	155107961	-	cg20495040	chr1:155108007-155108611	N_Shore	RAG1AP1;RAG1AP1;RAG1AP1	TSS1500;TSS1500;TSS1500	1:155107093-155109000	Promoter_Associated
85	4.157e-18	0.0197758	0.09279	0.0751265	0.348021	chr1	155107802	-	cg24610274	chr1:155108007-155108611	N_Shore	RAG1AP1;RAG1AP1;RAG1AP1	TSS1500;TSS1500;TSS1500	1:155107093-155109000	Promoter_Associated
85	4.157e-18	0.00663078	0.0589237	0.119151	0.430411	chr1	155107785	-	cg19573438	chr1:155108007-155108611	N_Shore	SLC50A1;SLC50A1;SLC50A1;SLC50A1;SLC50A1;SLC50A1;SLC50A1;SLC50A1;SLC50A1;SLC50A1	TSS200;TSS200;TSS200;TSS1500;TSS1500;TSS1500;TSS1500;TSS1500;TSS1500;TSS1500	1:155107093-155109000	Promoter_Associated
86	4.819e-18	0.113252	0.263135	2.11793e-08	1.03819e-05	chr6	28227093	+	cg09523275	chr6:28226979-28227483	Island	NKAPL	TSS200	6:28226863-28227240	Promoter_Associated_Cell_type_specific
86	4.819e-18	0.106923	0.672488	4.77674e-08	1.928e-05	chr6	28226827	+	cg07708221	chr6:28226979-28227483	N_Shore	ZKSCAN4;NKAPL	5'UTR;TSS1500
86	4.819e-18	0.131818	0.49673	8.09617e-08	2.89548e-05	chr6	28226885	+	cg21251018	chr6:28226979-28227483	N_Shore	NKAPL	TSS1500	6:28226863-28227240	Promoter_Associated_Cell_type_specific
86	4.819e-18	0.150335	0.344505	2.38687e-07	6.62355e-05	chr6	28226941	-	cg18979916	chr6:28226979-28227483	N_Shore	ZKSCAN4;NKAPL	5'UTR;TSS200	6:28226863-28227240	Promoter_Associated_Cell_type_specific
86	4.819e-18	0.224069	0.297747	7.51367e-07	0.00015779	chr6	28227091	+	cg01031101	chr6:28226979-28227483	Island	NKAPL	TSS200	6:28226863-28227240	Promoter_Associated_Cell_type_specific
86	4.819e-18	0.239887	0.398875	4.02362e-06	0.000555648	chr6	28227079	-	cg18694169	chr6:28226979-28227483	Island	NKAPL	TSS200	6:28226863-28227240	Promoter_Associated_Cell_type_specific
86	4.819e-18	0.18504	0.613505	7.73362e-06	0.000911819	chr6	28227127	+	cg18675097	chr6:28226979-28227483	Island	NKAPL;NKAPL	5'UTR;1stExon	6:28226863-28227240	Promoter_Associated_Cell_type_specific
86	4.819e-18	0.282715	0.387935	1.15794e-05	0.00123516	chr6	28226980	+	cg13997680	chr6:28226979-28227483	Island	ZKSCAN4;NKAPL;ZKSCAN4	5'UTR;TSS200;1stExon	6:28226863-28227240	Promoter_Associated_Cell_type_specific
86	4.819e-18	0.104733	0.391621	1.83068e-05	0.00174125	chr6	28226905	+	cg00765128	chr6:28226979-28227483	N_Shore	NKAPL	TSS200	6:28226863-28227240	Promoter_Associated_Cell_type_specific
86	4.819e-18	0.13604	0.267821	0.000270984	0.0123579	chr6	28227068	-	cg17384889	chr6:28226979-28227483	Island	NKAPL	TSS200	6:28226863-28227240	Promoter_Associated_Cell_type_specific
86	4.819e-18	0.112541	0.235287	0.000388402	0.0159033	chr6	28227085	-	cg10253847	chr6:28226979-28227483	Island	NKAPL	TSS200	6:28226863-28227240	Promoter_Associated_Cell_type_specific
86	4.819e-18	0.0344834	0.370139	0.0010806	0.0317851	chr6	28227220	+	cg10055566	chr6:28226979-28227483	Island	NKAPL	1stExon	6:28226863-28227240	Promoter_Associated_Cell_type_specific
86	4.819e-18	-0.0305405	0.801231	0.00177099	0.0436931	chr6	28226203	+	cg00482232	chr6:28226979-28227483	N_Shore	NKAPL	TSS1500
86	4.819e-18	-0.0374996	0.815081	0.00663159	0.0982842	chr6	28226094	+	cg26881102	chr6:28226979-28227483	N_Shore	NKAPL	TSS1500
86	4.819e-18	-0.0321556	0.827474	0.0128553	0.142757	chr6	28226500	-	cg25841534	chr6:28226979-28227483	N_Shore	ZKSCAN4;NKAPL	5'UTR;TSS1500
86	4.819e-18	0.0187622	0.779225	0.0793053	0.356799	chr6	28227482	-	cg00448814	chr6:28226979-28227483	Island	NKAPL	1stExon
86	4.819e-18	-0.0071495	0.811132	0.204994	0.546744	chr6	28227392	+	cg02578944	chr6:28226979-28227483	Island	NKAPL	1stExon
86	4.819e-18	0.0105127	0.807286	0.423714	0.73769	chr6	28226567	+	cg16645473	chr6:28226979-28227483	N_Shore	ZKSCAN4;NKAPL	5'UTR;TSS1500
87	6.996e-18	0.241689	0.385827	1.40229e-06	0.00025103	chr1	1564788	+	cg01621974	chr1:1564421-1570006	Island	MIB2;MIB2;MIB2;MIB2;MIB2;MIB2	Body;Body;Body;Body;Body;Body
87	6.996e-18	0.130841	0.347762	2.10288e-06	0.000340432	chr1	1565027	+	cg23430652	chr1:1564421-1570006	Island	MIB2;MIB2;MIB2;MIB2;MIB2;MIB2	Body;Body;Body;Body;Body;Body
87	6.996e-18	0.131309	0.341658	5.75793e-06	0.000730142	chr1	1564425	-	cg18852096	chr1:1564421-1570006	Island	MIB2;MIB2;MIB2;MIB2;MIB2;MIB2	Body;Body;Body;Body;Body;Body
87	6.996e-18	0.179064	0.444246	1.85116e-05	0.00175468	chr1	1564482	+	cg05642789	chr1:1564421-1570006	Island	MIB2;MIB2;MIB2;MIB2;MIB2;MIB2	Body;Body;Body;Body;Body;Body
87	6.996e-18	0.111011	0.435082	1.92866e-05	0.00180902	chr1	1565025	+	cg03427058	chr1:1564421-1570006	Island	MIB2;MIB2;MIB2;MIB2;MIB2;MIB2	Body;Body;Body;Body;Body;Body
87	6.996e-18	0.12303	0.336459	0.00011453	0.00672647	chr1	1564920	-	cg17122213	chr1:1564421-1570006	Island	MIB2;MIB2;MIB2;MIB2;MIB2;MIB2	Body;Body;Body;Body;Body;Body
87	6.996e-18	0.102986	0.389109	0.000427676	0.0169865	chr1	1564422	-	cg00078456	chr1:1564421-1570006	Island	MIB2;MIB2;MIB2;MIB2;MIB2;MIB2	Body;Body;Body;Body;Body;Body
87	6.996e-18	0.0994533	0.207759	0.00122143	0.0343738	chr1	1565541	+	cg00297832	chr1:1564421-1570006	Island	MIB2;MIB2;MIB2;MIB2;MIB2;MIB2	Body;Body;Body;Body;Body;Body
87	6.996e-18	0.0519744	0.104345	0.00258126	0.0554856	chr1	1565931	+	cg04882394	chr1:1564421-1570006	Island	MIB2;MIB2;MIB2;MIB2;MIB2;MIB2	3'UTR;3'UTR;3'UTR;Body;3'UTR;3'UTR	1:1565626-1566017	Unclassified_Cell_type_specific
87	6.996e-18	0.0657086	0.123278	0.0178701	0.170112	chr1	1565856	+	cg24368383	chr1:1564421-1570006	Island	MIB2;MIB2;MIB2;MIB2;MIB2;MIB2	Body;Body;Body;Body;Body;3'UTR	1:1565626-1566017	Unclassified_Cell_type_specific
88	7.123e-18	-0.171063	0.798628	4.84823e-07	0.000113277	chr8	6420242	-	cg02548132	chr8:6424215-6424888	N_Shelf	ANGPT2;ANGPT2;ANGPT2;MCPH1	1stExon;1stExon;1stExon;Body
88	7.123e-18	-0.213893	0.594622	5.49328e-07	0.000124526	chr8	6418978	+	cg24195359		OpenSea	ANGPT2;ANGPT2;ANGPT2;MCPH1	Body;Body;Body;Body
88	7.123e-18	-0.179107	0.634971	6.41572e-07	0.000140038	chr8	6420506	-	cg24670715	chr8:6424215-6424888	N_Shelf	ANGPT2;ANGPT2;ANGPT2;ANGPT2;ANGPT2;ANGPT2;MCPH1	5'UTR;1stExon;5'UTR;1stExon;5'UTR;1stExon;Body	8:6420381-6420930	Unclassified_Cell_type_specific
88	7.123e-18	-0.170489	0.520246	2.28822e-06	0.000362752	chr8	6419483	-	cg25350011		OpenSea	ANGPT2;ANGPT2;ANGPT2;MCPH1	Body;Body;Body;Body
88	7.123e-18	-0.207496	0.410616	5.34345e-05	0.00388709	chr8	6419570	+	cg04017131		OpenSea	ANGPT2;ANGPT2;ANGPT2;MCPH1	Body;Body;Body;Body
88	7.123e-18	-0.204983	0.482419	0.000115854	0.00677933	chr8	6419438	-	cg20490392		OpenSea	ANGPT2;ANGPT2;ANGPT2;MCPH1	Body;Body;Body;Body
88	7.123e-18	-0.132033	0.55787	0.000142821	0.00787361	chr8	6420726	-	cg02402368	chr8:6424215-6424888	N_Shelf	ANGPT2;ANGPT2;ANGPT2;ANGPT2;ANGPT2;ANGPT2;MCPH1	5'UTR;1stExon;5'UTR;1stExon;5'UTR;1stExon;Body	8:6420381-6420930	Unclassified_Cell_type_specific
88	7.123e-18	-0.154586	0.290997	0.000862307	0.0273727	chr8	6419839	+	cg09641202		OpenSea	ANGPT2;ANGPT2;ANGPT2;MCPH1	Body;Body;Body;Body
88	7.123e-18	-0.0659045	0.593779	0.00252214	0.054702	chr8	6420770	-	cg03631656	chr8:6424215-6424888	N_Shelf	ANGPT2;ANGPT2;ANGPT2;ANGPT2;ANGPT2;ANGPT2;MCPH1	5'UTR;1stExon;5'UTR;1stExon;5'UTR;1stExon;Body	8:6420381-6420930	Unclassified_Cell_type_specific
88	7.123e-18	-0.0621172	0.621026	0.00271943	0.0573325	chr8	6420841	+	cg13548314	chr8:6424215-6424888	N_Shelf	ANGPT2;ANGPT2;ANGPT2;MCPH1	TSS200;TSS200;TSS200;Body	8:6420381-6420930	Unclassified_Cell_type_specific
88	7.123e-18	-0.0623412	0.45573	0.066465	0.328545	chr8	6420858	-	cg10395101	chr8:6424215-6424888	N_Shelf	ANGPT2;ANGPT2;ANGPT2;MCPH1	TSS200;TSS200;TSS200;Body	8:6420381-6420930	Unclassified_Cell_type_specific
88	7.123e-18	-0.0275751	0.323843	0.318784	0.658019	chr8	6420963	+	cg11176053	chr8:6424215-6424888	N_Shelf	ANGPT2;ANGPT2;ANGPT2;MCPH1	TSS200;TSS200;TSS200;Body
89	7.577e-18	-0.0718125	0.657156	7.88389e-08	2.83572e-05	chr17	48548116	-	cg26859277	chr17:48545570-48546900	S_Shore	ACSF2;ACSF2;ACSF2;ACSF2;ACSF2;ACSF2;ACSF2	Body;Body;Body;Body;Body;Body;Body
89	7.577e-18	-0.0804711	0.719337	1.64841e-07	5.00116e-05	chr17	48547118	-	cg16192404	chr17:48545570-48546900	S_Shore	CHAD;ACSF2;ACSF2;ACSF2;ACSF2;ACSF2;ACSF2;ACSF2	TSS1500;Body;Body;Body;Body;Body;Body;Body
89	7.577e-18	-0.0613106	0.68646	2.73851e-07	7.38473e-05	chr17	48547268	+	cg07730609	chr17:48545570-48546900	S_Shore	CHAD;ACSF2;ACSF2;ACSF2;ACSF2;ACSF2;ACSF2;ACSF2	TSS1500;Body;Body;Body;Body;Body;Body;Body
89	7.577e-18	-0.0575108	0.668584	3.45654e-05	0.00282041	chr17	48548533	+	cg12649208	chr17:48545570-48546900	S_Shore	ACSF2	Body
89	7.577e-18	-0.0318382	0.707271	0.00276197	0.0578863	chr17	48549345	-	cg06490198	chr17:48545570-48546900	S_Shelf	ACSF2;ACSF2;ACSF2;ACSF2;ACSF2;ACSF2;ACSF2	Body;Body;Body;Body;Body;Body;Body
90	1.003e-17	0.17642	0.659937	3.82609e-11	9.18404e-08	chr22	39760036	+	cg17683449		OpenSea	SYNGR1;SYNGR1;SYNGR1	TSS200;Body;Body
90	1.003e-17	0.209147	0.404949	4.93081e-11	1.13213e-07	chr22	39759992	-	cg17194270		OpenSea	SYNGR1;SYNGR1;SYNGR1	Body;TSS200;Body
90	1.003e-17	0.0728955	0.129755	2.24206e-08	1.08723e-05	chr22	39759957	-	cg01959435		OpenSea	SYNGR1;SYNGR1;SYNGR1	TSS1500;Body;Body
90	1.003e-17	0.092846	0.156065	1.47132e-07	4.60641e-05	chr22	39760267	-	cg14780837		OpenSea	SYNGR1;SYNGR1;SYNGR1	Body;1stExon;Body
[truncated: 14,506 more rows]

## Sheet: Supp. Table 3 
Hypermethylated Genes	No. of Tissues	Tissues	Cluster Rank in Haertle et al.
[truncated: 27 more rows]

[truncated: 1 more sheets: Supp. Table 4 DMR IQ- vs IQ+]
